# Supplementary material for: Genetic overlap between multi-site chronic pain and cognition: a large-scale genome-wide cross-trait analysis
Source: Front Neurosci. 2025 Mar 14;19:1466278. doi: 10.3389/fnins.2025.1466278 (PMC11962220; doi:10.3389/fnins.2025.1466278)
Supplement: Supplementary file 1 [file Data_Sheet_1.xls]

## Sheet: Supplementary Table 01
Table S1. The genome-wide genetic correlation between cognition and chronic pain using LDSC and HDL
	LDSC								HDL
Trait pair	h2	h2	SE	Rg	SE	P value	Intercept (SE)	Z	h2	h2	SE	Rg	SE	P value
	(CP)	(Cognition)	(Cognition)						(CP)	(Cognition)	(Cognition)
CP-CE	0.077	0.093	0.003	-0.192	0.022	1.1e-18	-0.031 (0.007)	-8.825	0.0975	0.1108	0.008	-0.1582	-0.0164	3.64e-21
CP-IG	0.077	0.023	0.0083	-0.344	0.02	7.77e-64	-0.047 (0.009)	-16.868	0.0975	0.2632	0.07	-0.2992	-0.0479	9.54e-55
CP-RT	0.077	0.083	0.0027	0.048	0.02	0.0307	-0.032(0.007)	2.161	0.0975	0.0976	0.008	0.0296	0.0017	0.0865
CP-MT	0.077	0.037	0.0035	-0.191	0.042	5.98e-06	-0.013 (0.006)	-4.527	0.0975	0.0431	0.006	-0.1422	-0.0092	1.88e-06
CP-PMT	0.077	0.377	0.017	0.121	0.023	8.96e-08	0.023 (0.007)	5.347	0.0975	0.4554	0.03	0.0886	0.0187	5.07e-08
CP-TMT	0.077	0.114	0.0084	-0.246	0.03	4.42e-17	-0.016 (0.006)	-8.401	0.0975	0.1329	0.009	-0.2145	-0.0244	1.07e-12
CP-SDST	0.078	0.155	0.0098	-0.193	0.03	2.26e-10	-0.023 (0.006)	-6.342	0.0975	0.1921	0.02	-0.1895	-0.0259	1.27e-12
CP-DST	0.077	0.145	0.0094	-0.21	0.03	2.91e-12	-0.023 (0.006)	-6.982	0.0975	0.1887	0.03	-0.2072	-0.0281	4.68e-20

## Sheet: Supplementary Table 02
Table S2. Pleiotropic loci between chronic pain and IG identified from cross-trait meta-analysis (P-CPASSOC < 5×10-8, single trait P-value < 1×10-3).
GenomicLocus	Chromosome	Start	End	TopSNP	Effect allele	Other allele	CP			Cognition				PCPASSOC	Genes within clumping region
							BETA	Z	P-value	Trait	BETA	Z	P-value
22	2	60607636	60726427	rs1011406	G	C	-0.0121568	-3.2759	0.00044	IG	0.0221891	6.40509	1.5e-10	2.90589e-10	BCL11A
98	7	32255608	32398156	rs10233473	T	C	0.0142053	5.04013	9.8e-08	IG	-0.0119069	-4.49813	6.9e-06	1.29824e-09	PDE1C
26	2	107503324	107529048	rs1034811	C	T	0.011636	4.47533	1.5e-06	IG	-0.0106662	-4.37942	1.2e-05	3.90983e-08	ST6GAL2
117	8	142611220	142651709	rs1078141	T	C	0.0134239	5.31141	1.4e-07	IG	-0.0105161	-4.42919	9.5e-06	3.21602e-10	intergenic region
142	12	56368708	56482180	rs10876870	A	C	-0.0121574	-4.95089	3.3e-07	IG	0.0147331	6.38211	1.7e-10	1.08303e-11	CDK2,PMEL,RAB5B,SUOX,IKZF4,PRS26,ERBB3
131	11	16256349	16382882	rs11023926	A	C	0.0214874	6.34006	9.1e-09	IG	-0.0105169	-3.29764	0.00098	1.49313e-11	SOX6
68	5	7381172	7440086	rs111931394	G	A	-0.0133297	-4.97607	1.3e-06	IG	0.00873724	3.47936	0.0005	2.55565e-08	ADCY2
130	10	106248745	106640384	rs11599236	C	T	-0.0137892	-5.52667	2.3e-09	IG	0.0112925	4.81608	1.5e-06	2.88474e-11	SORCS3
58	4	2858005	3028499	rs11937729	C	T	-0.01206	-4.64799	1.9e-07	IG	0.00957253	3.93334	8.4e-05	4.70817e-08	ADD1,MFSD10,NOP14,GRK4
18	1	243135499	243500994	rs12080277	A	G	0.0153356	5.81815	5.3e-09	IG	-0.00826572	-3.33695	0.00085	3.27512e-10	CEP170,SDCCAGB,AC092789.1
139	11	133825855	133826909	rs12273435	A	G	0.0139161	4.63793	1.8e-06	IG	-0.0127442	-4.50505	6.6e-06	1.20249e-08	IGSF9B
51	3	85002871	85083360	rs1248857	G	A	0.00988227	4.06332	5.5e-05	IG	0.00851839	3.7293	0.00019	1.90211e-08	CADM2
66	4	140753103	140804901	rs12512994	T	G	-0.0120789	-4.65684	8.3e-07	IG	0.0138354	5.68474	1.3e-08	4.82047e-10	MAML3
159	14	104017953	104363528	rs12879501	T	G	0.0117769	4.76341	2.1e-06	IG	0.0104869	4.50047	6.8e-06	1.42161e-11	BAG5,KLC1,RP11-73M18.2,APOPT1,XRCC3,AL049840.1,ZFYVE21,PPP1R13B
40	2	198231218	198954774	rs13027136	A	C	-0.0114393	-4.67057	1.5e-06	IG	0.00954127	4.15856	3.2e-05	2.40405e-08	SF3B1,C0Q10B,HSPD1,HSPE1,HSPE1-MOB4,MOB4,RFTN2,AC11997.1,MARS2,BOLL,PLCL1
63	4	102702364	103387161	rs13135092	G	A	0.0327828	7.38787	7.2e-15	IG	-0.0400931	-9.5861	9.1e-22	2.7752e-25	BANK1,SLC39A8
102	7	78097200	78119109	rs13224634	T	C	-0.0128466	-4.21281	2.4e-05	IG	-0.0142391	-4.97125	6.7e-07	7.13405e-11	MAGI2
118	8	143309504	143349510	rs13262595	A	G	0.00799064	3.26594	0.00048	IG	-0.0147905	-6.4292	1.3e-10	2.46187e-10	TSNARE1
184	18	31332460	31396982	rs1493912	G	T	0.0145051	5.01445	2.6e-07	IG	-0.00985892	-3.61864	0.0003	1.47031e-08	ASXL3
67	4	152291689	152752413	rs17027798	G	A	0.00828365	3.40342	0.0002	IG	-0.0157115	-6.87112	6.4e-12	1.05459e-11	FAM160A1,PET112
151	14	29309811	29662737	rs1748648	G	A	0.0162125	4.672	3.6e-07	IG	-0.0151842	-4.64175	3.5e-06	7.04786e-09	intergenic region
161	15	51691279	52442976	rs17610835	G	A	-0.0234345	-3.46217	0.00068	IG	0.0403336	6.36809	1.9e-10	3.74353e-10	GLDN,DMXL2,SCG3,LYSMD2,TMOD2,TMOD3,MAPK6,GNB5
150	14	26918468	27118376	rs178217	T	C	-0.0124191	-4.41835	4.7e-06	IG	0.0137512	5.20733	1.9e-07	6.65835e-09	NOVA1
17	1	216825980	216883063	rs1953522	A	C	0.00878889	3.50871	0.0003	IG	-0.0140172	-5.96606	2.4e-09	5.33898e-09	ESRRG
14	1	112273485	112328245	rs197422	A	C	0.0150195	6.00132	1e-09	IG	-0.00841506	-3.58983	0.00033	5.29285e-11	FAM212B,DDX20,KCND3
88	6	36350933	36601456	rs201851804	A	T	0.012691	4.04225	0.00015	IG	0.0113442	3.83584	0.00013	1.46646e-08	ETV7,PXT1,KCTD20,STK38,SRSF3
69	5	30813302	30843788	rs2178487	T	A	-0.0129965	-5.28068	3.8e-08	IG	0.00911873	3.94902	7.8e-05	1.42087e-09	intergenic region
96	7	21470536	21581444	rs2237303	G	A	0.0143612	5.6002	7.3e-09	IG	-0.00984176	-4.09107	4.3e-05	1.46861e-10	SP4,DNAH11
48	3	48446237	50562042	rs2352974	T	C	0.0108657	4.45487	7.5e-07	IG	-0.0263432	-11.5029	1.3e-30	1.61387e-31	FBXW12,PLXNB1,PFKFB4,UCN2,COL7A1,UQCRC1,TMEM89,SLC26A6,CELSR3,NCKIPSD,IP6K2,PRKAR2A,SLC25A20,ARIH2OS,ARIH2,P4HTM,WDR6,DALRD3,NDUFAF3,IMPDH2,QRICH1,QARS,USP19,LAMB2,CCDC71,KLHDC8B,C3orf84,CCDC36,RP11-3B7.1,C3orf62,USP4,GPX1,RHOA,TCTA,AMT,NICN1,DAG1,BSN,APEH,MST1,RNF123,AMIGO3,GMPPB,IP6K1,CDHR4,FAM212A,UBA7,TRAIP,CAMKV,MST1R,CTD-2330K9.3,MON1A,RBM6,RBM5,SEMA3F,GNAT1,GNAI2,LSMEM2,IFRD2,HYAL1,HYAL2,T…
52	3	107168202	107551521	rs28428925	A	G	0.0214355	6.05335	3.5e-10	IG	-0.013595	-4.08488	4.4e-05	8.9295e-12	BBX
95	7	3314356	3715667	rs2880088	A	G	-0.0140235	-5.11769	3.4e-07	IG	0.0102371	3.98246	6.8e-05	3.27604e-09	SDK1
191	20	3099752	3138280	rs306755	C	T	-0.0111441	-4.57581	3.6e-06	IG	0.00980851	4.28604	1.8e-05	2.89814e-08	UBOX5,FASTKD5,LZTS3
60	4	25342606	25408838	rs34811474	A	G	-0.0191705	-6.66079	1.2e-11	IG	0.0189917	7.04093	1.9e-12	5.46e-18	ZCCHC4,ANAPC4
187	18	77566535	77579812	rs34945223	G	A	0.0116531	4.28412	3e-06	IG	-0.01228	-4.79787	1.6e-06	3.8267e-08	intergenic region
78	5	120069456	120220251	rs35319755	T	C	0.0135907	4.94558	2.6e-06	IG	-0.0100908	-3.90884	9.3e-05	1.02521e-08	intergenic region
38	2	171570488	171714549	rs3762554	T	C	-0.00971485	-3.30056	0.00095	IG	-0.0177982	-6.46033	1e-10	5.62164e-11	LINC01124,SP5,ERICH2,GAD1
13	1	109840629	110053148	rs407102	C	T	-0.0109898	-4.12748	8.7e-05	IG	0.018935	7.58717	3.3e-14	4.10182e-14	MYBPHL,SORT1,PSMA5,SYPL2,ATXN7L2,CYB561D1,AMIGO1
62	4	67801134	68058681	rs4457002	T	C	-0.00978486	-4.01811	0.00019	IG	0.0160969	7.03271	2e-12	3.16269e-12	intergenic region
122	9	96155812	96460883	rs4744250	A	G	-0.0149777	-5.85153	1.4e-09	IG	0.0131602	5.47571	4.4e-08	4.70307e-13	FAM120AOS,FAM120A,PHF2
186	18	53415377	53474904	rs4800995	G	A	-0.0145768	-4.9918	2e-06	IG	0.00935897	3.40997	0.00065	2.79156e-08	intergenic region
42	2	208017033	208088987	rs55772859	A	C	0.0137916	5.26391	4e-07	IG	0.00838857	3.41688	0.00063	4.87975e-11	KLF7
193	20	30690943	31187026	rs6121365	C	T	0.0127602	5.18231	3.2e-07	IG	-0.0113567	-4.89694	9.7e-07	1.88818e-10	HCK,TM9SF4,PLAGL2,POFUT1,KIF3B,ASXL1,C20orf112,RP11-410N8.4
31	2	145023157	145114426	rs62169190	T	C	0.0106656	3.40504	0.00054	IG	-0.017745	-6.05842	1.4e-09	2.94419e-09	GTDC1
84	6	20832165	20928751	rs6456381	T	A	0.0131807	4.87023	3.1e-07	IG	-0.0124968	-4.90881	9.2e-07	1.14537e-09	CDKAL1
59	4	17785322	18035250	rs6820810	A	G	0.00965281	2.82855	0.00095	IG	-0.0203916	-6.35155	2.1e-10	4.19038e-10	FAM184B,DCAF16,NCAPG,LCORL
85	6	21953110	21956881	rs6909084	A	C	0.00934099	3.48737	0.0006	IG	-0.0149941	-5.95221	2.6e-09	5.83273e-09	intergenic region
138	11	112826867	112922254	rs7105462	G	A	0.0132248	5.33654	1.9e-07	IG	-0.0103222	-4.42739	9.5e-06	2.7838e-10	NCAM1
156	14	69492790	69719700	rs7148045	C	T	0.00856568	3.24125	0.00049	IG	0.014202	5.71516	1.1e-08	1.49693e-09	DCAF5,EXD2,GALNT16
44	2	212590505	212641990	rs7583068	A	T	0.0117166	4.49165	1.7e-06	IG	-0.0118005	-4.83381	1.3e-06	1.15661e-08	intergenic region
109	7	157496313	157536448	rs77530563	T	C	0.00878884	3.45808	0.00019	IG	-0.0142566	-5.96585	2.4e-09	5.34606e-09	PTPRN2
135	11	79315574	79315574	rs77821266	G	T	-0.0221026	-4.9001	3.3e-07	IG	0.0168967	3.99449	6.5e-05	1.05635e-08	intergenic region
50	3	71640776	71817570	rs830643	A	G	-0.010359	-4.19291	6.5e-06	IG	0.0130729	5.64682	1.6e-08	7.44474e-09	FOXP1,EIF4E3,GPR27,PROK2
174	16	71476943	72021767	rs9302631	C	T	0.0133939	4.81393	6.6e-07	IG	-0.0152492	-5.82186	5.8e-09	1.28886e-10	ZNF23,AC010547.9,ZNF19,CHST4,TAT,MARVELD3,PHLPP2,AP1G1,ATXN1L,IST1,ZNF821
153	14	37568235	37971612	rs9635195	G	A	-0.0110127	-4.30596	9e-06	IG	-0.00901585	-3.74724	0.00018	4.542e-09	SLC25A21,SLC25A21-AS1,MIPOL1
54	3	135792010	137100620	rs9810051	A	C	0.0160452	5.6403	1e-08	IG	-0.0135199	-5.06373	4.1e-07	6.73947e-12	PPP2R3A,MSL2,PCCB,STAG1,SLC35G2,NCK1,IL20RB
185	18	50038122	51061399	rs9954838	A	C	-0.0147931	-6.0587	9.4e-10	IG	0.0175494	7.65016	2e-14	6.65852e-17	DCC
16	8	142611220	142661456	rs1078141	T	C	0.0134239	5.31141	1.4e-07	MT	-0.00433205	-3.71423	0.0002	3.98822e-09	intergenic region
9	4	102702364	103198082	rs13135092	G	A	0.0327828	7.38787	7.2e-15	MT	-0.0118506	-5.7827	7.4e-09	1.43452e-17	BANK1,SLC39A8
18	9	119243634	119264097	rs6478241	A	G	0.0149283	5.92515	2.7e-08	MT	-0.00403794	-3.46926	0.00052	2.03552e-10	ASTN2
21	15	75242040	75440669	rs7181261	T	G	0.0131055	5.37401	1.1e-08	MT	0.00403636	3.58297	0.00034	1.33731e-09	RPP25,SCAMP5,PPCDC
9	4	102702364	103198082	rs13135092	G	A	0.0327828	7.38787	7.2e-15	TMT	-0.0470273	-5.23177	1.7e-07	1.24e-15	BANK1,SLC39A8
13	5	170776747	170848124	rs34772405	C	T	0.0130686	5.36099	9.7e-08	TMT	-0.0168631	-3.45048	0.00056	1.8e-08	NPM1,FGF18
35	19	45392254	45424351	rs429358	C	T	-0.0126035	-3.76085	0.00022	TMT	-0.0415387	-6.07774	1.2e-09	4.58e-09	PVRL2,TOMM40,APOE,APOC1
5	3	48724599	50250837	rs7628207	T	C	0.0195319	6.13746	5.9e-10	TMT	-0.0221453	-3.4572	0.00055	1.44e-10	NCKIPSD,IP6K2,PRKAR2A,SLC25A20,ARIH2OS,ARIH2,P4HTM,WDR6,DALRD3,NDUFAF3,IMPDH2,QRICH1,QARS,USP19,LAMB2,CCDC71,KLHDC8B,C3orf84,CCDC36,NA,C3orf62,USP4,GPX1,RHOA,TCTA,AMT,NICN1,DAG1,BSN,APEH,MST1,RNF123,AMIGO3,GMPPB,IP6K1,CDHR4,FAM212A,UBA7,TRAIP,CAMKV,MST1R,NA,MON1A,RBM6,RBM5,SEMA3F,GNAT1
12	2	4822424	4867374	rs10495508	A	G	0.00935801	3.39106	0.00087	PMT	0.0122144	5.5156	3.5e-08	2.44e-08	intergenic region
25	3	71748419	71820969	rs114113354	G	A	0.0139116	4.98783	7.1e-07	PMT	-0.0090681	-4.05561	5e-05	1.94e-09	EIF4E3,GPR27,PROK2
78	8	143309504	143340566	rs13262595	A	G	0.00799064	3.26594	0.00048	PMT	0.0107557	5.47475	4.4e-08	3.17e-08	TSNARE1
129	19	45392254	45428234	rs157592	C	A	-0.0117572	-3.67576	0.00012	PMT	0.0165019	6.41633	1.4e-10	4.85e-11	PVRL2,TOMM40,APOE,APOC1
45	5	170758982	170848124	rs34772405	C	T	0.0130686	5.36099	9.7e-08	PMT	0.00837415	4.27768	1.9e-05	1.41e-09	NPM1,FGF18
115	17	1823490	1859542	rs4790845	C	G	-0.0137065	-4.38454	7.6e-06	PMT	0.0134761	5.36877	7.9e-08	1.13e-08	RTN4RL1
100	12	107558696	107704114	rs58019646	A	C	-0.0119803	-4.76684	2.1e-06	PMT	0.00836538	4.14596	3.4e-05	7.13e-09	BTBD11
131	20	30690943	31099311	rs6121365	C	T	0.0127602	5.18231	3.2e-07	PMT	0.00901087	4.55734	5.2e-06	3.4e-09	HCK,TM9SF4,PLAGL2,POFUT1,KIF3B,ASXL1,C20orf112
95	11	112826867	112922254	rs7105462	G	A	0.0132248	5.33654	1.9e-07	PMT	0.00940257	4.72643	2.3e-06	1e-09	NCAM1
15	4	102702364	103198082	rs13135092	G	A	0.0327828	7.38787	7.2e-15	DST	-0.0290664	-3.39721	0.00068	1.11048e-14	BANK1,SLC39A8
36	15	91502524	91566862	rs2386584	G	T	0.0166445	6.65764	1.1e-10	DST	0.0170211	3.55867	0.00037	1.94209e-13	UNC45A,RCCD1,PRC1,VPS33B
13	3	135792010	136752590	rs9810051	A	C	0.0160452	5.6403	1e-08	DST	-0.0241448	-4.43941	9e-06	9.80587e-10	PPP2R3A,MSL2,PCCB,STAG1,SLC35G2,NCK1,IL20RB
21	2	4822424	4951114	rs10495508	A	G	0.00935801	3.39106	0.00087	CE	-0.00715749	-5.60063	2.1e-08	1.00192e-09	intergenic region
107	10	82015500	82306330	rs10736366	C	T	0.0104348	4.18902	4.3e-05	CE	0.00646025	5.59809	2.2e-08	7.07419e-13	AL359195.1,MAT1A,DYDC1,DYDC2,FAM213A,TSPAN14
19	1	216825980	216837241	rs10863262	T	C	0.00909455	3.54538	0.00042	CE	-0.00562238	-4.73181	2.2e-06	2.93389e-08	ESRRG
118	12	46636010	47005736	rs10880966	C	G	-0.0110597	-4.38406	8.7e-06	CE	-0.00529299	-4.52764	6e-06	1.10235e-10	SLC38A1,SLC38A2
3	1	42042317	42137810	rs10890155	C	T	0.0102617	4.18157	0.00014	CE	0.00415224	3.64894	0.00026	2.38217e-08	HIVEP3
96	8	87697299	87782485	rs10956955	A	C	0.0118105	4.36464	5.9e-06	CE	-0.00519123	-4.13739	3.5e-05	1.58514e-08	CNGB3
104	9	103057517	103140283	rs10989049	G	A	0.0106002	4.36064	8.6e-06	CE	0.00477515	4.23821	2.3e-05	5.70439e-10	INVS,TEX10
121	12	83938153	84132104	rs11115969	T	G	0.0114431	4.65725	2.2e-06	CE	-0.00418893	-3.67698	0.00024	3.82891e-08	intergenic region
79	6	140197517	140918667	rs111627675	A	C	0.0121343	4.20112	2.6e-05	CE	-0.00558731	-4.17552	3e-05	2.56798e-08	intergenic region
17	1	207258669	207295982	rs112272621	T	C	-0.018326	-4.52224	2.4e-05	CE	0.007593	4.04382	5.3e-05	1.28051e-08	PFKFB2,C4BPB,C4BPA
110	10	106417957	106640653	rs11599236	C	T	-0.0137892	-5.52667	2.3e-09	CE	0.0038391	3.31775	0.00091	5.83251e-09	SORCS3
123	12	107558696	107706835	rs12423493	C	T	-0.0119628	-4.76033	2.1e-06	CE	-0.00428421	-3.67724	0.00024	1.53763e-09	BTBD11
47	3	84703895	85134914	rs1248857	G	A	0.00988227	4.06332	5.5e-05	CE	0.0046298	4.10735	4e-05	4.41279e-09	CADM2
90	7	113837389	114287116	rs12537376	G	A	-0.0150788	-6.02063	4.2e-10	CE	0.00384059	3.30632	0.00095	7.59526e-10	FOXP2
93	7	154724654	154898078	rs12539951	G	C	0.00928172	3.46572	0.00062	CE	-0.00628075	-5.06186	4.2e-07	9.1825e-09	PAXIP1-AS2,PAXIP1,HTR5A-AS1,HTR5A
38	3	8246179	8276009	rs12637372	T	C	-0.0093148	-3.6525	0.00019	CE	0.0055175	4.66928	3e-06	2.53231e-08	intergenic region
133	15	46305384	46571621	rs12708407	T	C	0.00945016	3.665	0.0003	CE	-0.00600226	-5.02214	5.1e-07	4.85626e-09	intergenic region
8	1	109840629	110048527	rs1278847	A	C	-0.0114661	-4.34028	1.8e-05	CE	0.00555391	4.53988	5.6e-06	2.75103e-09	MYBPHL,SORT1,PSMA5,SYPL2,ATXN7L2,CYB561D1,AMIGO1
43	3	48724599	50341480	rs13086611	T	A	-0.0112752	-4.26709	4.7e-06	CE	0.00834082	6.81178	9.6e-12	2.1652e-14	NCKIPSD,IP6K2,PRKAR2A,SLC25A20,ARIH2OS,ARIH2,P4HTM,WDR6,DALRD3,NDUFAF3,IMPDH2,QRICH1,QARS,USP19,LAMB2,CCDC71,KLHDC8B,C3orf84,CCDC36,RP11-3B7.1,C3orf62,USP4,GPX1,RHOA,TCTA,AMT,NICN1,DAG1,BSN,APEH,MST1,RNF123,AMIGO3,GMPPB,IP6K1,CDHR4,FAM212A,UBA7,TRAIP,CAMKV,MST1R,CTD-2330K9.3,MON1A,RBM6,RBM5,SEMA3F,GNAT1,HYAL3,NAT6,HYAL1
55	4	102702364	103387161	rs13135092	G	A	0.0327828	7.38787	7.2e-15	CE	-0.0111689	-5.43319	5.5e-08	2.79334e-18	BANK1,SLC39A8
51	4	30467399	30695801	rs13135536	C	T	-0.00888994	-3.64707	0.00079	CE	-0.00452004	-4.00216	6.3e-05	4.54354e-08	intergenic region
78	6	128301981	128333682	rs13197257	T	G	-0.00844817	-3.07141	0.00093	CE	0.00771036	6.04843	1.5e-09	4.55181e-10	PTPRK
99	8	143309504	143352206	rs13262595	A	G	0.00799064	3.26594	0.00048	CE	-0.00950143	-8.37721	5.4e-17	4.15802e-17	TSNARE1
45	3	71744651	71820969	rs1349028	A	T	0.0137949	4.96053	7.1e-07	CE	0.00561017	4.35873	1.3e-05	1.51248e-11	EIF4E3,GPR27,PROK2
89	7	109099919	109229384	rs1357687	A	G	-0.00896071	-3.50334	9.5e-05	CE	-0.00517434	-4.36219	1.3e-05	1.55835e-08	intergenic region
14	1	195673187	195828489	rs17626633	C	T	0.0093672	3.71263	0.00018	CE	0.00566574	4.84993	1.2e-06	5.25505e-10	intergenic region
65	5	103783801	104082179	rs191800971	C	G	0.0151057	5.80676	1.7e-08	CE	-0.00399139	-3.30964	0.00093	1.87402e-09	intergenic region
34	2	161883727	162095003	rs197261	G	A	-0.0128774	-4.74774	7.3e-07	CE	0.00495822	3.94251	8.1e-05	8.11278e-09	TANK
13	1	184442054	184524811	rs2001270	G	A	-0.0103668	-4.16391	0.00012	CE	-0.00446943	-3.8747	0.00011	8.75431e-09	C1orf21
29	2	107679548	107705519	rs2030676	T	G	0.00977886	4.01522	4.1e-05	CE	-0.00480394	-4.25987	2e-05	3.68493e-08	intergenic region
12	1	183404343	183546061	rs2702181	A	T	0.00903399	3.5858	0.00024	CE	0.00622554	5.33388	9.6e-08	7.46277e-11	SMG7,NCF2
87	7	86201832	86340497	rs274623	T	G	0.0124356	4.94337	4.2e-06	CE	-0.00496889	-4.25725	2.1e-05	8.06728e-10	GRM3
132	14	103919097	104537680	rs3212028	T	C	0.012763	3.54327	0.00065	CE	0.00746477	4.47123	7.8e-06	7.72497e-09	MARK3,BAG5,KLC1,RP11-73M18.2,APOPT1,XRCC3,AL049840.1,ZFYVE21,PPP1R13B,C14orf2,TDRD9
150	18	41999291	42207147	rs34394882	T	C	-0.0145284	-5.45246	4.4e-08	CE	0.00427628	3.46168	0.00054	4.0701e-09	intergenic region
28	2	104067175	104476513	rs34784637	A	G	-0.0108125	-3.79808	0.00016	CE	0.00598644	4.5443	5.5e-06	2.47445e-08	intergenic region
63	5	92174885	93571190	rs34854140	A	G	-0.0162777	-4.48245	9.2e-06	CE	-0.0109004	-6.46831	9.9e-11	5.33208e-16	NR2F1,FAM172A,POU5F2,KIAA0825
4	1	50889255	51480258	rs35072907	C	G	-0.0132677	-5.44079	9.6e-08	CE	0.00383178	3.39141	0.0007	5.91756e-09	DMRTA2,FAF1,CDKN2C
86	7	78097200	78119109	rs3735442	T	C	-0.0106355	-4.03767	4.2e-05	CE	-0.00587158	-4.81072	1.5e-06	1.33375e-10	MAGI2
76	6	96841762	97067047	rs3798293	G	A	0.0144031	4.86502	4.1e-06	CE	0.00494076	3.59333	0.00033	1.44417e-09	UFL1,FHL5
151	18	50358109	51060972	rs4245255	G	C	-0.0144593	-5.88195	5.5e-09	CE	0.00587178	5.15118	2.6e-07	7.74163e-14	DCC
155	19	45386467	45428234	rs429358	C	T	-0.0126035	-3.76085	0.00022	CE	-0.0141517	-9.09428	9.5e-20	3.29096e-22	PVRL2,TOMM40,APOE,APOC1
11	1	153753852	154259275	rs4363451	T	C	0.0108513	4.09639	4.6e-05	CE	-0.00671884	-5.47262	4.4e-08	8.24769e-11	INTS3,SLC27A3,GATAD2B,DENND4B,CRTC2,SLC39A1,CREB3L4,JTB,RAB13,RPS27,NUP210L,TPM3,C1orf189,C1orf43,UBAP2L,HAX1
46	3	78505146	78529018	rs4680986	T	A	0.00784421	3.19886	0.00096	CE	-0.00577361	-5.0824	3.7e-07	2.44999e-08	intergenic region
145	17	1820080	1859542	rs4790845	C	G	-0.0137065	-4.38454	7.6e-06	CE	-0.00636572	-4.3917	1.1e-05	2.27329e-10	RTN4RL1
82	7	3521733	3715667	rs55785035	G	T	-0.0134195	-4.89413	1.2e-06	CE	0.00447496	3.51869	0.00043	3.02596e-08	SDK1
48	3	107168202	107479750	rs58485349	T	C	-0.0113272	-4.29749	2.8e-05	CE	0.00557963	4.56609	5e-06	2.91144e-09	BBX
114	11	105725953	105873403	rs587978	T	C	-0.00773765	-3.17283	0.00064	CE	0.00566266	5.01032	5.4e-07	3.73142e-08	GRIA4,MSANTD4
157	20	30690943	31099311	rs6061195	T	C	-0.0117131	-4.77507	8.6e-06	CE	0.00631954	5.55481	2.8e-08	2.13636e-12	HCK,TM9SF4,PLAGL2,POFUT1,KIF3B,ASXL1,C20orf112
64	5	102882317	102903655	rs6596534	A	G	-0.0108748	-4.16731	1.2e-05	CE	0.00501482	4.14544	3.4e-05	3.3517e-08	NUDT12
53	4	39807251	39981081	rs6823239	A	T	0.00982442	3.94208	8.3e-05	CE	-0.00583289	-5.05034	4.4e-07	1.32135e-09	PDS5A
58	4	152456387	152752413	rs6846809	A	G	0.0106828	4.3651	4e-06	CE	-0.00554411	-4.88959	1e-06	4.5958e-10	FAM160A1,PET112
67	5	160911968	160983125	rs6881515	C	T	-0.0133346	-4.90109	1.2e-07	CE	0.00471276	3.73492	0.00019	1.11839e-08	GABRB2,GABRA6
115	11	112460736	113316102	rs7105462	G	A	0.0132248	5.33654	1.9e-07	CE	-0.00666346	-5.80087	6.6e-09	2.99223e-14	NCAM1,TTC12,ANKK1,DRD2
161	22	40544666	42689370	rs71327107	G	T	0.0101095	3.67632	0.00034	CE	-0.00796036	-6.24508	4.2e-10	1.03946e-11	TNRC6B,MCHR1,SLC25A17,ST13,XPNPEP3,RBX1,EP300,L3MBTL2,CHADL,RANGAP1,AL035681.1,ZC3H7B,TEF,TOB2,ACO2,POLR3H,CSDC2,XRCC6,MEI1,CCDC134,SREBF2,CENPM,SEPT3,WBP2NL,NAGA,FAM109B,SMDT1,NDUFA6,CYP2D6,TCF20
149	18	31208453	31286071	rs7244798	G	A	0.0115786	4.75408	1.5e-06	CE	-0.00500116	-4.42608	9.6e-06	8.08487e-10	ASXL3
117	12	24720760	24720760	rs73061790	A	G	0.00852857	3.45007	0.00049	CE	0.00539406	4.70616	2.5e-06	3.71425e-09	intergenic region
141	16	29923510	31149142	rs749671	A	G	-0.00809499	-3.22068	0.00036	CE	-0.00675455	-5.79039	7e-09	3.85615e-11	ASPHD1,KCTD13,TMEM219,TAOK2,HIRIP3,INO80E,DOC2A,C16orf92,FAM57B,ALDOA,PPP4C,TBX6,YPEL3,GDPD3,MAPK3,CORO1A,BOLA2B,SLX1A,SULT1A3,CD2BP2,TBC1D10B,MYLPF,ZNF48,SEPT1,SEPT1,ZNF688,ZNF785,ZNF689,PRR14,SRCAP,PHKG2,C16orf93,BCL7C,CTF1,FBXL19,ORAI3,SETD1A,HSD3B7,AC135048.1,STX1B,STX4,ZNF668,ZNF668,ZNF646,PRSS53,RP11-196G11.1,VKORC1,BCKDK,KAT8,PRSS8,PRSS36
119	12	49741717	50160662	rs76908531	A	T	-0.0206967	-4.18011	2.5e-05	CE	-0.00903762	-3.95215	7.7e-05	5.58173e-09	DNAJC22,SPATS2,KCNH3,MCRS1,PRPF40B,FAM186B,TMBIM6
69	5	170776747	170848124	rs7715167	T	C	0.0120983	4.86207	7.5e-07	CE	-0.00702242	-6.0885	1.1e-09	6.67994e-14	NPM1,FGF18
66	5	133831478	133870739	rs7738043	C	G	-0.0123621	-4.68146	2.5e-06	CE	-0.0040585	-3.31682	0.00091	1.29913e-08	JADE2
113	11	79315574	79315574	rs77821266	G	T	-0.0221026	-4.9001	3.3e-07	CE	0.00867783	4.14834	3.3e-05	1.64077e-09	intergenic region
83	7	5347470	5366653	rs77884325	A	T	0.0158196	4.39949	1e-05	CE	-0.00702277	-4.20359	2.6e-05	1.02076e-08	SLC29A4,TNRC18
120	12	56372558	56482180	rs7971751	A	C	-0.0121597	-4.95188	3.2e-07	CE	0.00427718	3.756	0.00017	8.26105e-09	PMEL,CDK2,RAB5B,SUOX,IKZF4,RPS26,ERBB3
134	15	51691279	52361903	rs8028518	C	T	-0.0261036	-4.01007	6.9e-05	CE	0.0137753	4.56732	4.9e-06	9.51275e-09	GLDN,DMXL2,LYSMD2,TMOD2,TMOD3,MAPK6
75	6	43019696	43258237	rs9472022	G	A	0.0117218	3.49225	0.00032	CE	0.0114192	7.35077	2e-13	6.43134e-16	CUL7,KLC4,MRPL2,PTK7,SRF,CUL9,DNPH1,TTBK1,SLC22A7,CRIP3
36	2	171571401	171673475	rs954321	G	A	-0.00992393	-3.7487	7.9e-05	CE	-0.00563062	-4.59594	4.3e-06	1.63082e-09	LINC01124,SP5,ERICH2,GAD1
129	13	112617321	112634164	rs9549670	C	T	-0.00990418	-4.06347	5e-05	CE	-0.00520087	-4.60401	4.1e-06	3.52047e-10	intergenic region
88	7	104530748	105041949	rs9655780	G	A	-0.0113226	-3.46554	0.00012	CE	0.00931225	6.13912	8.3e-10	4.87492e-11	LHFPL3,KMT2E,SRPK2
24	7	113772805	114287116	rs12537376	G	A	-0.0150788	-6.02063	4.2e-10	SDST	0.0161978	4.1304	3.6e-05	9.68206e-11	FOXP2
27	8	143308772	143340566	rs4129585	A	C	0.00795103	3.25082	0.0005	SDST	-0.021611	-5.62546	1.9e-08	4.1036e-08	TSNARE1
47	19	45386467	45428234	rs429358	C	T	-0.0126035	-3.76085	0.00022	SDST	-0.0519317	-9.75496	1.8e-22	1.12381e-22	PVRL2,TOMM40,APOE,APOC1
45	18	50358109	51055069	rs62097985	T	C	0.0162907	6.59033	2.7e-11	SDST	-0.012767	-3.29385	0.00099	4.76928e-12	DCC
35	11	112826867	112922254	rs7105462	G	A	0.0132248	5.33654	1.9e-07	SDST	-0.0181951	-4.66589	3.1e-06	4.58855e-09	NCAM1
46	19	10744807	10853296	rs892087	C	T	0.0122167	4.84261	1.3e-07	SDST	0.0151101	3.81781	0.00013	2.11934e-08	SLC44A2,AC011475.1,ILF3,QTRT1,DNM2

## Sheet: Supplementary Table 03
Table S3. The Noval pleiotropic loci between chronic pain and IG identified from cross-trait meta-analysis (P-CPASSOC < 5×10-8, single trait P-value < 1×10-3).
GenomicLocus	Chromosome	Start	End	TopSNP	Effect allele	Other allele	CP			Cognition				PCPASSOC	Genes within clumping region
							BETA	Z	P-value	Trait	BETA	Z	P-value
98	7	32255608	32398156	rs10233473	T	C	0.0142053	5.04013	9.8e-08	IG	-0.0119069	-4.49813	6.9e-06	1.29824e-09	PDE1C
26	2	107503324	107529048	rs1034811	C	T	0.011636	4.47533	1.5e-06	IG	-0.0106662	-4.37942	1.2e-05	3.90983e-08	ST6GAL2
117	8	142611220	142651709	rs1078141	T	C	0.0134239	5.31141	1.4e-07	IG	-0.0105161	-4.42919	9.5e-06	3.21602e-10	intergenic region
68	5	7381172	7440086	rs111931394	G	A	-0.0133297	-4.97607	1.3e-06	IG	0.00873724	3.47936	0.0005	2.55565e-08	ADCY2
58	4	2858005	3028499	rs11937729	C	T	-0.01206	-4.64799	1.9e-07	IG	0.00957253	3.93334	8.4e-05	4.70817e-08	ADD1,MFSD10,NOP14,GRK4
139	11	133825855	133826909	rs12273435	A	G	0.0139161	4.63793	1.8e-06	IG	-0.0127442	-4.50505	6.6e-06	1.20249e-08	IGSF9B
51	3	85002871	85083360	rs1248857	G	A	0.00988227	4.06332	5.5e-05	IG	0.00851839	3.7293	0.00019	1.90211e-08	CADM2
159	14	104017953	104363528	rs12879501	T	G	0.0117769	4.76341	2.1e-06	IG	0.0104869	4.50047	6.8e-06	1.42161e-11	BAG5,KLC1,RP11-73M18.2,APOPT1,XRCC3,AL049840.1,ZFYVE21,PPP1R13B
40	2	198231218	198954774	rs13027136	A	C	-0.0114393	-4.67057	1.5e-06	IG	0.00954127	4.15856	3.2e-05	2.40405e-08	SF3B1,C0Q10B,HSPD1,HSPE1,HSPE1-MOB4,MOB4,RFTN2,AC11997.1,MARS2,BOLL,PLCL1
102	7	78097200	78119109	rs13224634	T	C	-0.0128466	-4.21281	2.4e-05	IG	-0.0142391	-4.97125	6.7e-07	7.13405e-11	MAGI2
184	18	31332460	31396982	rs1493912	G	T	0.0145051	5.01445	2.6e-07	IG	-0.00985892	-3.61864	0.0003	1.47031e-08	ASXL3
151	14	29309811	29662737	rs1748648	G	A	0.0162125	4.672	3.6e-07	IG	-0.0151842	-4.64175	3.5e-06	7.04786e-09	intergenic region
150	14	26918468	27118376	rs178217	T	C	-0.0124191	-4.41835	4.7e-06	IG	0.0137512	5.20733	1.9e-07	6.65835e-09	NOVA1
88	6	36350933	36601456	rs201851804	A	T	0.012691	4.04225	0.00015	IG	0.0113442	3.83584	0.00013	1.46646e-08	ETV7,PXT1,KCTD20,STK38,SRSF3
95	7	3314356	3715667	rs2880088	A	G	-0.0140235	-5.11769	3.4e-07	IG	0.0102371	3.98246	6.8e-05	3.27604e-09	SDK1
191	20	3099752	3138280	rs306755	C	T	-0.0111441	-4.57581	3.6e-06	IG	0.00980851	4.28604	1.8e-05	2.89814e-08	UBOX5,FASTKD5,LZTS3
187	18	77566535	77579812	rs34945223	G	A	0.0116531	4.28412	3e-06	IG	-0.01228	-4.79787	1.6e-06	3.8267e-08	intergenic region
78	5	120069456	120220251	rs35319755	T	C	0.0135907	4.94558	2.6e-06	IG	-0.0100908	-3.90884	9.3e-05	1.02521e-08	intergenic region
186	18	53415377	53474904	rs4800995	G	A	-0.0145768	-4.9918	2e-06	IG	0.00935897	3.40997	0.00065	2.79156e-08	intergenic region
42	2	208017033	208088987	rs55772859	A	C	0.0137916	5.26391	4e-07	IG	0.00838857	3.41688	0.00063	4.87975e-11	KLF7
193	20	30690943	31187026	rs6121365	C	T	0.0127602	5.18231	3.2e-07	IG	-0.0113567	-4.89694	9.7e-07	1.88818e-10	HCK,TM9SF4,PLAGL2,POFUT1,KIF3B,ASXL1,C20orf112,RP11-410N8.4
84	6	20832165	20928751	rs6456381	T	A	0.0131807	4.87023	3.1e-07	IG	-0.0124968	-4.90881	9.2e-07	1.14537e-09	CDKAL1
138	11	112826867	112922254	rs7105462	G	A	0.0132248	5.33654	1.9e-07	IG	-0.0103222	-4.42739	9.5e-06	2.7838e-10	NCAM1
44	2	212590505	212641990	rs7583068	A	T	0.0117166	4.49165	1.7e-06	IG	-0.0118005	-4.83381	1.3e-06	1.15661e-08	intergenic region
135	11	79315574	79315574	rs77821266	G	T	-0.0221026	-4.9001	3.3e-07	IG	0.0168967	3.99449	6.5e-05	1.05635e-08	intergenic region
153	14	37568235	37971612	rs9635195	G	A	-0.0110127	-4.30596	9e-06	IG	-0.00901585	-3.74724	0.00018	4.542e-09	SLC25A21,SLC25A21-AS1,MIPOL1
16	8	142611220	142661456	rs1078141	T	C	0.0134239	5.31141	1.4e-07	MT	-0.00433205	-3.71423	0.0002	3.98822e-09	intergenic region
13	5	170776747	170848124	rs34772405	C	T	0.0130686	5.36099	9.7e-08	TMT	-0.0168631	-3.45048	0.00056	1.8e-08	NPM1,FGF18
25	3	71748419	71820969	rs114113354	G	A	0.0139116	4.98783	7.1e-07	PMT	-0.0090681	-4.05561	5e-05	1.94e-09	EIF4E3,GPR27,PROK2
45	5	170758982	170848124	rs34772405	C	T	0.0130686	5.36099	9.7e-08	PMT	0.00837415	4.27768	1.9e-05	1.41e-09	NPM1,FGF18
115	17	1823490	1859542	rs4790845	C	G	-0.0137065	-4.38454	7.6e-06	PMT	0.0134761	5.36877	7.9e-08	1.13e-08	RTN4RL1
100	12	107558696	107704114	rs58019646	A	C	-0.0119803	-4.76684	2.1e-06	PMT	0.00836538	4.14596	3.4e-05	7.13e-09	BTBD11
131	20	30690943	31099311	rs6121365	C	T	0.0127602	5.18231	3.2e-07	PMT	0.00901087	4.55734	5.2e-06	3.4e-09	HCK,TM9SF4,PLAGL2,POFUT1,KIF3B,ASXL1,C20orf112
95	11	112826867	112922254	rs7105462	G	A	0.0132248	5.33654	1.9e-07	PMT	0.00940257	4.72643	2.3e-06	1e-09	NCAM1
19	1	216825980	216837241	rs10863262	T	C	0.00909455	3.54538	0.00042	CE	-0.00562238	-4.73181	2.2e-06	2.93389e-08	ESRRG
118	12	46636010	47005736	rs10880966	C	G	-0.0110597	-4.38406	8.7e-06	CE	-0.00529299	-4.52764	6e-06	1.10235e-10	SLC38A1,SLC38A2
3	1	42042317	42137810	rs10890155	C	T	0.0102617	4.18157	0.00014	CE	0.00415224	3.64894	0.00026	2.38217e-08	HIVEP3
96	8	87697299	87782485	rs10956955	A	C	0.0118105	4.36464	5.9e-06	CE	-0.00519123	-4.13739	3.5e-05	1.58514e-08	CNGB3
104	9	103057517	103140283	rs10989049	G	A	0.0106002	4.36064	8.6e-06	CE	0.00477515	4.23821	2.3e-05	5.70439e-10	INVS,TEX10
121	12	83938153	84132104	rs11115969	T	G	0.0114431	4.65725	2.2e-06	CE	-0.00418893	-3.67698	0.00024	3.82891e-08	intergenic region
79	6	140197517	140918667	rs111627675	A	C	0.0121343	4.20112	2.6e-05	CE	-0.00558731	-4.17552	3e-05	2.56798e-08	intergenic region
17	1	207258669	207295982	rs112272621	T	C	-0.018326	-4.52224	2.4e-05	CE	0.007593	4.04382	5.3e-05	1.28051e-08	PFKFB2,C4BPB,C4BPA
123	12	107558696	107706835	rs12423493	C	T	-0.0119628	-4.76033	2.1e-06	CE	-0.00428421	-3.67724	0.00024	1.53763e-09	BTBD11
47	3	84703895	85134914	rs1248857	G	A	0.00988227	4.06332	5.5e-05	CE	0.0046298	4.10735	4e-05	4.41279e-09	CADM2
93	7	154724654	154898078	rs12539951	G	C	0.00928172	3.46572	0.00062	CE	-0.00628075	-5.06186	4.2e-07	9.1825e-09	PAXIP1-AS2,PAXIP1,HTR5A-AS1,HTR5A
38	3	8246179	8276009	rs12637372	T	C	-0.0093148	-3.6525	0.00019	CE	0.0055175	4.66928	3e-06	2.53231e-08	intergenic region
133	15	46305384	46571621	rs12708407	T	C	0.00945016	3.665	0.0003	CE	-0.00600226	-5.02214	5.1e-07	4.85626e-09	intergenic region
8	1	109840629	110048527	rs1278847	A	C	-0.0114661	-4.34028	1.8e-05	CE	0.00555391	4.53988	5.6e-06	2.75103e-09	MYBPHL,SORT1,PSMA5,SYPL2,ATXN7L2,CYB561D1,AMIGO1
51	4	30467399	30695801	rs13135536	C	T	-0.00888994	-3.64707	0.00079	CE	-0.00452004	-4.00216	6.3e-05	4.54354e-08	intergenic region
45	3	71744651	71820969	rs1349028	A	T	0.0137949	4.96053	7.1e-07	CE	0.00561017	4.35873	1.3e-05	1.51248e-11	EIF4E3,GPR27,PROK2
89	7	109099919	109229384	rs1357687	A	G	-0.00896071	-3.50334	9.5e-05	CE	-0.00517434	-4.36219	1.3e-05	1.55835e-08	intergenic region
14	1	195673187	195828489	rs17626633	C	T	0.0093672	3.71263	0.00018	CE	0.00566574	4.84993	1.2e-06	5.25505e-10	intergenic region
34	2	161883727	162095003	rs197261	G	A	-0.0128774	-4.74774	7.3e-07	CE	0.00495822	3.94251	8.1e-05	8.11278e-09	TANK
13	1	184442054	184524811	rs2001270	G	A	-0.0103668	-4.16391	0.00012	CE	-0.00446943	-3.8747	0.00011	8.75431e-09	C1orf21
29	2	107679548	107705519	rs2030676	T	G	0.00977886	4.01522	4.1e-05	CE	-0.00480394	-4.25987	2e-05	3.68493e-08	intergenic region
12	1	183404343	183546061	rs2702181	A	T	0.00903399	3.5858	0.00024	CE	0.00622554	5.33388	9.6e-08	7.46277e-11	SMG7,NCF2
87	7	86201832	86340497	rs274623	T	G	0.0124356	4.94337	4.2e-06	CE	-0.00496889	-4.25725	2.1e-05	8.06728e-10	GRM3
132	14	103919097	104537680	rs3212028	T	C	0.012763	3.54327	0.00065	CE	0.00746477	4.47123	7.8e-06	7.72497e-09	MARK3,BAG5,KLC1,RP11-73M18.2,APOPT1,XRCC3,AL049840.1,ZFYVE21,PPP1R13B,C14orf2,TDRD9
28	2	104067175	104476513	rs34784637	A	G	-0.0108125	-3.79808	0.00016	CE	0.00598644	4.5443	5.5e-06	2.47445e-08	intergenic region
4	1	50889255	51480258	rs35072907	C	G	-0.0132677	-5.44079	9.6e-08	CE	0.00383178	3.39141	0.0007	5.91756e-09	DMRTA2,FAF1,CDKN2C
86	7	78097200	78119109	rs3735442	T	C	-0.0106355	-4.03767	4.2e-05	CE	-0.00587158	-4.81072	1.5e-06	1.33375e-10	MAGI2
76	6	96841762	97067047	rs3798293	G	A	0.0144031	4.86502	4.1e-06	CE	0.00494076	3.59333	0.00033	1.44417e-09	UFL1,FHL5
46	3	78505146	78529018	rs4680986	T	A	0.00784421	3.19886	0.00096	CE	-0.00577361	-5.0824	3.7e-07	2.44999e-08	intergenic region
145	17	1820080	1859542	rs4790845	C	G	-0.0137065	-4.38454	7.6e-06	CE	-0.00636572	-4.3917	1.1e-05	2.27329e-10	RTN4RL1
82	7	3521733	3715667	rs55785035	G	T	-0.0134195	-4.89413	1.2e-06	CE	0.00447496	3.51869	0.00043	3.02596e-08	SDK1
48	3	107168202	107479750	rs58485349	T	C	-0.0113272	-4.29749	2.8e-05	CE	0.00557963	4.56609	5e-06	2.91144e-09	BBX
114	11	105725953	105873403	rs587978	T	C	-0.00773765	-3.17283	0.00064	CE	0.00566266	5.01032	5.4e-07	3.73142e-08	GRIA4,MSANTD4
64	5	102882317	102903655	rs6596534	A	G	-0.0108748	-4.16731	1.2e-05	CE	0.00501482	4.14544	3.4e-05	3.3517e-08	NUDT12
53	4	39807251	39981081	rs6823239	A	T	0.00982442	3.94208	8.3e-05	CE	-0.00583289	-5.05034	4.4e-07	1.32135e-09	PDS5A
58	4	152456387	152752413	rs6846809	A	G	0.0106828	4.3651	4e-06	CE	-0.00554411	-4.88959	1e-06	4.5958e-10	FAM160A1,PET112
67	5	160911968	160983125	rs6881515	C	T	-0.0133346	-4.90109	1.2e-07	CE	0.00471276	3.73492	0.00019	1.11839e-08	GABRB2,GABRA6
149	18	31208453	31286071	rs7244798	G	A	0.0115786	4.75408	1.5e-06	CE	-0.00500116	-4.42608	9.6e-06	8.08487e-10	ASXL3
117	12	24720760	24720760	rs73061790	A	G	0.00852857	3.45007	0.00049	CE	0.00539406	4.70616	2.5e-06	3.71425e-09	intergenic region
119	12	49741717	50160662	rs76908531	A	T	-0.0206967	-4.18011	2.5e-05	CE	-0.00903762	-3.95215	7.7e-05	5.58173e-09	DNAJC22,SPATS2,KCNH3,MCRS1,PRPF40B,FAM186B,TMBIM6
66	5	133831478	133870739	rs7738043	C	G	-0.0123621	-4.68146	2.5e-06	CE	-0.0040585	-3.31682	0.00091	1.29913e-08	JADE2
113	11	79315574	79315574	rs77821266	G	T	-0.0221026	-4.9001	3.3e-07	CE	0.00867783	4.14834	3.3e-05	1.64077e-09	intergenic region
83	7	5347470	5366653	rs77884325	A	T	0.0158196	4.39949	1e-05	CE	-0.00702277	-4.20359	2.6e-05	1.02076e-08	SLC29A4,TNRC18
120	12	56372558	56482180	rs7971751	A	C	-0.0121597	-4.95188	3.2e-07	CE	0.00427718	3.756	0.00017	8.26105e-09	PMEL,CDK2,RAB5B,SUOX,IKZF4,RPS26,ERBB3
134	15	51691279	52361903	rs8028518	C	T	-0.0261036	-4.01007	6.9e-05	CE	0.0137753	4.56732	4.9e-06	9.51275e-09	GLDN,DMXL2,LYSMD2,TMOD2,TMOD3,MAPK6
36	2	171571401	171673475	rs954321	G	A	-0.00992393	-3.7487	7.9e-05	CE	-0.00563062	-4.59594	4.3e-06	1.63082e-09	LINC01124,SP5,ERICH2,GAD1
129	13	112617321	112634164	rs9549670	C	T	-0.00990418	-4.06347	5e-05	CE	-0.00520087	-4.60401	4.1e-06	3.52047e-10	intergenic region
35	11	112826867	112922254	rs7105462	G	A	0.0132248	5.33654	1.9e-07	SDST	-0.0181951	-4.66589	3.1e-06	4.58855e-09	NCAM1
46	19	10744807	10853296	rs892087	C	T	0.0122167	4.84261	1.3e-07	SDST	0.0151101	3.81781	0.00013	2.11934e-08	SLC44A2,AC011475.1,ILF3,QTRT1,DNM2

## Sheet: Supplementary Table 04
Table S4.Genes within the significant loci obtained from the colocalization analysis.
symbol	Trait
NPM1	CE
FGF18	CE
NR2F1	CE
FAM172A	CE
POU5F2	CE
KIAA0825	CE
NPM1	CE
FGF18	CE
CDK2	IG
BANK1	IG
NOVA1	IG
ZCCHC4	IG
MYBPHL	IG
FAM120AOS	IG
CDKAL1	IG
NCAM1	IG
ZNF23	IG
PPP2R3A	IG
PMEL	IG
RAB5B	IG
SUOX	IG
IKZF4	IG
PRS26	IG
ERBB3	IG
SLC39A8	IG
ANAPC4	IG
SORT1	IG
PSMA5	IG
SYPL2	IG
ATXN7L2	IG
CYB561D1	IG
AMIGO1	IG
FAM120A	IG
PHF2	IG
AC010547.9	IG
ZNF19	IG
CHST4	IG
TAT	IG
MARVELD3	IG
PHLPP2	IG
AP1G1	IG
ATXN1L	IG
IST1	IG
ZNF821	IG
MSL2	IG
PCCB	IG
STAG1	IG
SLC35G2	IG
NCK1	IG
IL20RB	IG
BANK1	MT
SLC39A8	MT
NPM1	PMT
RTN4RL1	PMT
FGF18	PMT
NCAM1	PMT
NCAM1	SDST

## Sheet: Supplementary Table 05
Table S5.The candidate pleiotropic genes identified between MAGMA and ones annotated by CPASSOC
	GENE	Trait	symbol	chr	start	end	strand	type	entrezID	HUGO	pLI	ncRVIS	posMapSNPs	posMapMaxCADD	minGwasP	IndSigSNPs	GenomicLocus	CHR	START	STOP	NSNPS	NPARAM	N	ZSTAT	P	SYMBOL
1	ENSG00000001617	SDST	SEMA3F	3	50192478	50226508	1	protein_coding	6405	SEMA3F	0.999918	NA	25	14.65	2.07184e-08	rs9831967	8	3	50187478	50231508	69	10	471774	5.587	1.1553e-08	SEMA3F
2	ENSG00000003756	SDST	RBM5	3	50126341	50156454	1	protein_coding	10181	RBM5	0.999999	-0.605889	16	18.47	3.43643e-08	rs62260755;rs9831967	8	3	50121341	50161454	43	5	471774	5.4909	1.9997e-08	RBM5
3	ENSG00000004534	SDST	RBM6	3	49977440	50137478	1	protein_coding	10180	RBM6	1	-0.685653	77	13.83	3.13603e-08	rs9831967;rs62260755	8	3	49972440	50142478	270	11	471774	5.4458	2.5784e-08	RBM6
4	ENSG00000004864	SDST	SLC25A13	7	95749532	95951459	-1	protein_coding	10165	SLC25A13	1.94046e-15	-0.814745	131	17.17	3.40029e-08	rs6959358	23	7	95744532	95956459	251	14	471774	5.1017	1.6828e-07	SLC25A13
5	ENSG00000010810	SDST	FYN	6	111981535	112194655	-1	protein_coding	2534	FYN	0.995636	-0.355551	126	21.1	2.25844e-08	rs2269618	20	6	111976535	112199655	516	26	471774	5.5705	1.27e-08	FYN
6	ENSG00000023892	SDST	DEF6	6	35265595	35289548	1	protein_coding	50619	DEF6	0.976824	0.153811	1	26.5	4.62089e-09	rs33959228	18	6	35260595	35294548	58	8	471774	1.4394	0.075023	DEF6
7	ENSG00000048828	SDST	FAM120A	9	96214004	96328397	1	protein_coding	23196	FAM120A	0.999907	-0.298117	99	18.33	2.75802e-09	rs10992729	28	9	96209004	96333397	334	19	471774	5.8123	3.0811e-09	FAM120A
8	ENSG00000053900	SDST	ANAPC4	4	25378835	25420120	1	protein_coding	29945	ANAPC4	0.463848	NA	3	23.7	4.90827e-11	rs34811474	11	4	25373835	25425120	157	11	471774	3.7409	9.1691e-05	ANAPC4
9	ENSG00000054282	SDST	SDCCAG8	1	243419320	243663394	1	protein_coding	10806	SDCCAG8	1.32893e-07	-0.422227	14	16.54	1.29489e-08	rs12080277	5	1	243414320	243668394	395	30	471774	4.3644	6.3744e-06	SDCCAG8
10	ENSG00000064703	SDST	DDX20	1	112297867	112310638	1	protein_coding	11218	DDX20	4.18765e-07	-0.181627	14	22.3	4.06326e-09	rs197441;rs12033257	3	1	112292867	112315638	81	9	471774	3.3868	0.0003536	DDX20
11	ENSG00000064999	SDST	ANKS1A	6	34857042	35059179	1	protein_coding	23294	ANKS1A	0.84686	0.260683	1	5.582	7.63108e-08	rs33959228	18	6	34852042	35064179	457	32	471774	2.4426	0.0072917	ANKS1A
12	ENSG00000065029	SDST	ZNF76	6	35226686	35263762	1	protein_coding	7629	ZNF76	5.07289e-16	0.397539	1	26.5	4.62089e-09	rs33959228	18	6	35221686	35268762	99	9	471774	1.7986	0.036039	ZNF76
13	ENSG00000065060	SDST	UHRF1BP1	6	34759857	34850915	1	protein_coding	54887	UHRF1BP1	2.46541e-07	-0.830354	164	16.17	9.2431e-09	rs142415291;rs6907508	18	6	34754857	34855915	262	15	471774	4.7088	1.246e-06	UHRF1BP1
14	ENSG00000067560	SDST	RHOA	3	49396578	49450431	-1	protein_coding	387	RHOA	0.804698	-0.430263	49	16.24	1.69178e-07	rs2099526	8	3	49391578	49455431	105	10	471774	5.6316	8.9291e-09	RHOA
15	ENSG00000068745	SDST	IP6K2	3	48725436	48777786	-1	protein_coding	51447	IP6K2	0.989458	-0.392799	17	12.14	1.49064e-06	rs2099526	8	3	48720436	48782786	84	9	471774	4.2959	8.7009e-06	IP6K2
16	ENSG00000073711	SDST	PPP2R3A	3	135684515	135866733	1	protein_coding	5523	PPP2R3A	0.920488	-0.863679	10	6.459	6.2189e-07	rs5026242	10	3	135679515	135871733	271	18	471774	4.0059	3.0894e-05	PPP2R3A
17	ENSG00000078403	SDST	MLLT10	10	21823094	22032559	1	protein_coding	8028	MLLT10	0.999584	-0.518307	65	11.8	9.59346e-09	rs2183271	30	10	21818094	22037559	177	23	471774	5.0921	1.7708e-07	MLLT10
18	ENSG00000079805	SDST	DNM2	19	10828755	10944164	1	protein_coding	1785	DNM2	0.999969	-0.475524	9	6.769	2.4607e-05	rs892087	46	19	10823755	10949164	290	24	471774	2.6008	0.0046501	DNM2
19	ENSG00000084693	SDST	AGBL5	2	27265232	27293490	1	protein_coding	60509	AGBL5	0.0206949	-0.378651	2	9.559	2.99349e-08	rs80216311	6	2	27260232	27298490	41	6	471774	3.4363	0.00029491	AGBL5
20	ENSG00000088808	SDST	PPP1R13B	14	104200089	104313927	-1	protein_coding	23368	PPP1R13B	0.976929	-0.731116	147	13.05	9.01043e-08	rs2006281	38	14	104195089	104318927	251	11	471774	4.8966	4.8746e-07	PPP1R13B
21	ENSG00000096395	SDST	MLN	6	33762450	33771788	-1	protein_coding	4295	MLN	0.00165857	0.983258	9	16.62	3.65462e-07	rs482786;rs4713675	17	6	33757450	33776788	73	10	471774	4.0111	3.0224e-05	MLN
22	ENSG00000096433	SDST	ITPR3	6	33588142	33664351	1	protein_coding	3710	ITPR3	4.97537e-12	NA	58	20.2	1.99927e-08	rs4713675;rs4713656;rs482786	17	6	33583142	33669351	330	32	471774	3.996	3.2217e-05	ITPR3
23	ENSG00000100711	SDST	ZFYVE21	14	104182067	104200005	1	protein_coding	79038	ZFYVE21	0.713443	NA	8	6.342	9.01043e-08	rs2006281	38	14	104177067	104205005	49	8	471774	4.6323	1.8078e-06	ZFYVE21
24	ENSG00000100767	SDST	PAPLN	14	73704205	73741348	1	protein_coding	89932	PAPLN	5.13479e-22	-0.24989	13	15.79	1.47216e-07	rs12435797	37	14	73699205	73746348	112	21	471774	2.2213	0.013165	PAPLN
25	ENSG00000102837	SDST	OLFM4	13	53602894	53626192	1	protein_coding	10562	OLFM4	2.41041e-06	0.814566	3	4.975	3.05891e-07	rs2759694	36	13	53597894	53631192	85	18	471774	3.8321	6.3522e-05	OLFM4
26	ENSG00000105866	SDST	SP4	7	21467652	21554440	1	protein_coding	6671	SP4	0.951288	0.671149	48	15.5	2.72928e-08	rs7798894	22	7	21462652	21559440	277	23	471774	5.1612	1.2268e-07	SP4
27	ENSG00000110693	SDST	SOX6	11	15987995	16761138	-1	protein_coding	55553	SOX6	0.999531	-2.52258	59	18.09	7.30502e-11	rs61883184;rs74925216;rs7932056	33	11	15982995	16766138	1219	46	471774	3.4947	0.00023732	SOX6
28	ENSG00000114054	SDST	PCCB	3	135969148	136056738	1	protein_coding	5096	PCCB	0.000735839	-0.38516	41	12.17	1.84099e-08	rs6770476;rs5026242	10	3	135964148	136061738	129	16	471774	4.6929	1.3465e-06	PCCB
29	ENSG00000114302	SDST	PRKAR2A	3	48782030	48885279	-1	protein_coding	5576	PRKAR2A	0.983251	-2.8684	14	12.14	1.49064e-06	rs2099526	8	3	48777030	48890279	70	9	471774	3.9206	4.4166e-05	PRKAR2A
30	ENSG00000114316	SDST	USP4	3	49315264	49378145	-1	protein_coding	7375	USP4	6.20194e-07	NA	23	7.871	1.78716e-08	rs2099526	8	3	49310264	49383145	88	11	471774	5.433	2.7702e-08	USP4
31	ENSG00000114349	SDST	GNAT1	3	50229045	50233949	1	protein_coding	2779	GNAT1	2.50523e-06	-0.274733	14	14.65	5.13006e-08	rs9831967	8	3	50224045	50238949	14	3	471774	5.5754	1.2348e-08	GNAT1
32	ENSG00000114439	SDST	BBX	3	107241783	107530171	1	protein_coding	56987	BBX	0.958098	-0.473034	93	17.95	2.88095e-09	rs62263345	9	3	107236783	107535171	507	25	471774	5.5618	1.3354e-08	BBX
33	ENSG00000117360	SDST	PRPF3	1	150293925	150325671	1	protein_coding	9129	PRPF3	0.999999	-0.213771	73	10.15	3.05284e-11	rs509345;rs11582423	4	1	150288925	150330671	105	10	471774	6.3235	1.2788e-10	PRPF3
34	ENSG00000117362	SDST	APH1A	1	150237804	150241980	-1	protein_coding	51107	APH1A	0.132136	-0.813124	4	7.615	1.20546e-05	rs11582423;rs509345	4	1	150232804	150246980	9	3	471774	2.6004	0.0046552	APH1A
35	ENSG00000118007	SDST	STAG1	3	136055077	136471220	-1	protein_coding	10274	STAG1	1	-0.647638	221	21.8	6.09486e-09	rs5026242;rs6770476	10	3	136050077	136476220	621	23	471774	5.1716	1.1603e-07	STAG1
36	ENSG00000118292	SDST	C1orf54	1	150240600	150253327	1	protein_coding	79630	C1orf54	0.178652	-0.647221	16	8.745	1.88144e-06	rs11582423;rs509345	4	1	150235600	150258327	22	4	471774	3.627	0.00014337	C1orf54
37	ENSG00000118298	SDST	CA14	1	150229554	150237478	1	protein_coding	23632	CA14	1.43472e-09	-0.466304	1	1.056	7.39374e-05	rs11582423	4	1	150224554	150242478	13	4	471774	2.819	0.0024086	CA14
38	ENSG00000123080	SDST	CDKN2C	1	51426417	51440305	1	protein_coding	1031	CDKN2C	0.315707	-1.35267	8	15.85	3.96911e-08	rs13376700;rs35072907;rs35311109;rs17387761	1	1	51421417	51445305	19	5	471774	2.3664	0.0089806	CDKN2C
39	ENSG00000124507	SDST	PACSIN1	6	34433916	34503006	1	protein_coding	29993	PACSIN1	0.991339	-1.5939	28	10.65	4.11647e-06	rs9469801	18	6	34428916	34508006	137	18	471774	4.207	1.2941e-05	PACSIN1
40	ENSG00000124562	SDST	SNRPC	6	34725183	34741571	1	protein_coding	6631	SNRPC	0.727262	-0.35112	90	15.81	2.96525e-08	rs142415291;rs6907508	18	6	34720183	34746571	88	6	471774	4.8165	7.306e-07	SNRPC
41	ENSG00000124664	SDST	SPDEF	6	34505579	34524110	-1	protein_coding	25803	SPDEF	0.711825	-0.40704	18	10.65	1.46642e-08	rs9469801	18	6	34500579	34529110	49	7	471774	4.6205	1.9141e-06	SPDEF
42	ENSG00000126215	SDST	XRCC3	14	104163946	104181841	-1	protein_coding	7517	XRCC3	6.31833e-08	0.467663	1	2.175	6.62941e-05	rs2006281	38	14	104158946	104186841	48	9	471774	4.2796	9.3626e-06	XRCC3
43	ENSG00000128573	SDST	FOXP2	7	113726382	114333827	1	protein_coding	93986	FOXP2	0.996179	-0.404517	165	18.18	9.68206e-11	rs13237149;rs1450833;rs12672683;rs12537376;rs1859100	24	7	113721382	114338827	752	41	471774	6.3944	8.0615e-11	FOXP2
44	ENSG00000129351	SDST	ILF3	19	10764937	10803093	1	protein_coding	3609	ILF3	0.999997	-0.897293	58	15.3	2.11934e-08	rs892087	46	19	10759937	10808093	64	6	471774	5.4577	2.4117e-08	ILF3
45	ENSG00000129353	SDST	SLC44A2	19	10713133	10755235	1	protein_coding	57153	SLC44A2	0.0414646	-0.378861	30	15.3	2.34185e-08	rs892087	46	19	10708133	10760235	113	11	471774	4.9472	3.7649e-07	SLC44A2
46	ENSG00000130202	SDST	PVRL2	19	45349432	45392485	1	protein_coding	5819	PVRL2	0.531937	-0.314456	16	21.1	2.43102e-16	rs2075650;rs157582;rs429358	47	19	45344432	45397485	203	28	471774	4.3776	6.001e-06	PVRL2
47	ENSG00000130203	SDST	APOE	19	45409011	45412650	1	protein_coding	348	APOE	0.0345336	-0.237445	12	12.64	1.12381e-22	rs10119;rs429358;rs2075650;rs75627662;rs157592	47	19	45404011	45417650	28	7	471774	7.7173	5.9397e-15	APOE
48	ENSG00000130204	SDST	TOMM40	19	45393826	45406946	1	protein_coding	10452	TOMM40	0.963682	NA	24	21.1	1.12381e-22	rs2075650;rs157582;rs429358;rs10119;rs75627662	47	19	45388826	45411946	54	10	471774	6.9377	1.9932e-12	TOMM40
49	ENSG00000130208	SDST	APOC1	19	45417504	45422606	1	protein_coding	341	APOC1	0.0507383	-0.105569	17	12.64	1.12381e-22	rs429358;rs2075650;rs75627662;rs157592	47	19	45412504	45427606	26	6	471774	7.5426	2.3037e-14	APOC1
50	ENSG00000133961	SDST	NUMB	14	73741815	73930348	-1	protein_coding	8650	NUMB	0.0243992	-0.0164953	89	15.79	4.05483e-08	rs12435797	37	14	73736815	73935348	369	19	471774	4.6861	1.3921e-06	NUMB
51	ENSG00000136448	SDST	NMT1	17	43128978	43186384	1	protein_coding	4836	NMT1	0.998501	0.0324477	47	21.3	2.39325e-09	rs11871043	41	17	43123978	43191384	191	18	471774	5.364	4.0703e-08	NMT1
52	ENSG00000136770	SDST	DNAJC1	10	22045466	22292698	-1	protein_coding	64215	DNAJC1	1.42209e-08	NA	14	12.69	3.46525e-07	rs2183271	30	10	22040466	22297698	336	14	471774	3.7657	8.3043e-05	DNAJC1
53	ENSG00000137288	SDST	UQCC2	6	33662070	33679504	-1	protein_coding	84300	UQCC2	0.0595477	0.254208	82	20.2	1.99927e-08	rs4713675;rs4713656;rs482786	17	6	33657070	33684504	112	8	471774	4.8873	5.1119e-07	UQCC2
54	ENSG00000138030	SDST	KHK	2	27309615	27323640	1	protein_coding	3795	KHK	5.36079e-05	NA	1	1.55	2.99349e-08	rs80216311	6	2	27304615	27328640	25	4	471774	3.2437	0.00058989	KHK
55	ENSG00000138080	SDST	EMILIN1	2	27301435	27309271	1	protein_coding	11117	EMILIN1	0.00521656	NA	2	9.559	2.99349e-08	rs80216311	6	2	27296435	27314271	14	2	471774	3.5239	0.00021259	EMILIN1
56	ENSG00000138821	SDST	SLC39A8	4	103172198	103352415	-1	protein_coding	64116	SLC39A8	0.891567	-0.202749	2	23.1	1.61412e-14	rs13135092	12	4	103167198	103357415	512	28	471774	3.9029	4.7525e-05	SLC39A8
57	ENSG00000140553	SDST	UNC45A	15	91473410	91497323	1	protein_coding	55898	UNC45A	9.49307e-08	0.0630994	4	8.823	1.74076e-05	rs2386584	39	15	91468410	91502323	92	11	471774	1.7637	0.038893	UNC45A
58	ENSG00000141431	SDST	ASXL3	18	31158579	31331156	1	protein_coding	80816	ASXL3	0.999977	-1.64461	32	17.4	4.09361e-08	rs7237757	43	18	31153579	31336156	356	22	471774	5.5811	1.195e-08	ASXL3
59	ENSG00000142700	SDST	DMRTA2	1	50883222	50889172	-1	protein_coding	63950	DMRTA2	NA	-1.15902	17	17.59	5.07282e-08	rs17387761;rs13376700	1	1	50878222	50894172	24	5	471774	5.291	6.081e-08	DMRTA2
60	ENSG00000143369	SDST	ECM1	1	150480538	150486265	1	protein_coding	1893	ECM1	7.32851e-08	0.615279	41	15.79	2.804e-12	rs509345;rs11582423	4	1	150475538	150491265	34	6	471774	6.5785	2.3768e-11	ECM1
61	ENSG00000143374	SDST	TARS2	1	150459887	150480078	1	protein_coding	80222	TARS2	1.87456e-08	0.846507	70	15.79	4.00666e-12	rs509345;rs11582423	4	1	150454887	150485078	89	8	471774	6.2873	1.6154e-10	TARS2
62	ENSG00000143382	SDST	ADAMTSL4	1	150521884	150533413	1	protein_coding	54507	ADAMTSL4	7.08735e-16	-0.228888	3	3.697	2.73165e-06	rs11582423;rs509345	4	1	150516884	150538413	33	10	471774	0.39658	0.34584	ADAMTSL4
63	ENSG00000143702	SDST	CEP170	1	243287730	243418650	-1	protein_coding	9859	CEP170	NA	-1.48228	65	16.54	2.40249e-08	rs12080277	5	1	243282730	243423650	166	13	471774	5.0215	2.5636e-07	CEP170
64	ENSG00000145020	SDST	AMT	3	49454211	49460186	-1	protein_coding	275	AMT	0.000569475	-0.0226371	13	16.24	1.74499e-07	rs2099526	8	3	49449211	49465186	22	5	471774	5.7742	3.866e-09	AMT
65	ENSG00000145022	SDST	TCTA	3	49449639	49453908	1	protein_coding	6988	TCTA	0.0132648	-0.595941	14	16.24	1.74499e-07	rs2099526	8	3	49444639	49458908	17	4	471774	5.9712	1.1777e-09	TCTA
66	ENSG00000145029	SDST	NICN1	3	49460379	49466759	-1	protein_coding	84276	NICN1	0.257246	-1.08729	11	8.665	1.74499e-07	rs2099526	8	3	49455379	49471759	24	5	471774	4.9963	2.9218e-07	NICN1
67	ENSG00000145864	SDST	GABRB2	5	160715436	160976050	-1	protein_coding	2561	GABRB2	0.940299	0.141704	17	15.4	1.11731e-08	rs1946247	16	5	160710436	160981050	612	38	471774	6.2186	2.5088e-10	GABRB2
68	ENSG00000148219	SDST	ASTN2	9	119187504	120177348	-1	protein_coding	23245	ASTN2	0.989172	NA	4	7.687	2.76265e-09	rs6478241	29	9	119182504	120182348	2807	133	471774	5.9177	1.6326e-09	ASTN2
69	ENSG00000149084	SDST	HSD17B12	11	43577986	43878167	1	protein_coding	51144	HSD17B12	0.00555448	-0.701698	7	5.832	4.23762e-08	rs55670730	34	11	43572986	43883167	616	27	471774	3.4713	0.00025899	HSD17B12
70	ENSG00000149294	SDST	NCAM1	11	112831997	113149158	1	protein_coding	4684	NCAM1	NA	NA	111	14.71	4.58855e-09	rs7105462	35	11	112826997	113154158	862	50	471774	5.2738	6.6821e-08	NCAM1
71	ENSG00000152818	SDST	UTRN	6	144606837	145174170	1	protein_coding	7402	UTRN	2.96803e-09	-0.121019	21	11.08	1.75455e-09	rs6926377	21	6	144601837	145179170	1051	62	471774	4.0377	2.6995e-05	UTRN
72	ENSG00000153064	SDST	BANK1	4	102332443	102995969	1	protein_coding	55024	BANK1	1.76433e-10	-0.305251	6	3.926	2.65885e-09	rs13126505;rs13135092	12	4	102327443	103000969	1549	68	471774	1.3433	0.089591	BANK1
73	ENSG00000154975	SDST	CA10	17	49707674	50237377	-1	protein_coding	56934	CA10	0.973118	-1.57579	12	15.05	1.1428e-07	rs11079993;rs34626694	42	17	49702674	50242377	1172	61	471774	2.6442	0.0040945	CA10
74	ENSG00000156395	SDST	SORCS3	10	106400859	107024993	1	protein_coding	22986	SORCS3	0.325134	0.170375	9	20.4	3.87441e-08	rs11599236	31	10	106395859	107029993	1741	45	471774	3.5444	0.00019674	SORCS3
75	ENSG00000157851	SDST	DPYSL5	2	27070615	27173219	1	protein_coding	56896	DPYSL5	0.998332	-1.35954	2	0.214	2.37072e-07	rs80216311	6	2	27065615	27178219	162	9	471774	3.3712	0.0003742	DPYSL5
76	ENSG00000158092	SDST	NCK1	3	136581050	136668665	1	protein_coding	4690	NCK1	0.00103503	-0.568989	4	16.5	2.55702e-07	rs6770476	10	3	136576050	136673665	202	7	471774	2.0406	0.020647	NCK1
77	ENSG00000159208	SDST	C1orf51	1	150254953	150259505	1	protein_coding	148523	C1orf51	0.804528	0.11871	32	9.482	4.81523e-11	rs11582423;rs509345	4	1	150249953	150264505	24	4	471774	4.5424	2.7805e-06	C1orf51
78	ENSG00000161714	SDST	PLCD3	17	43186335	43210721	-1	protein_coding	113026	PLCD3	0.000143297	NA	6	21.3	1.17695e-08	rs11871043	41	17	43181335	43215721	72	17	471774	3.6802	0.00011652	PLCD3
79	ENSG00000161896	SDST	IP6K3	6	33689444	33714762	-1	protein_coding	117283	IP6K3	0.0485339	1.72324	55	22.1	4.03095e-10	rs4713675;rs482786;rs4713656	17	6	33684444	33719762	138	18	471774	5.5983	1.0825e-08	IP6K3
80	ENSG00000161904	SDST	LEMD2	6	33738979	33756913	-1	protein_coding	221496	LEMD2	0.302373	0.39292	24	16.62	4.33976e-07	rs482786	17	6	33733979	33761913	104	10	471774	3.8239	6.5684e-05	LEMD2
81	ENSG00000163125	SDST	RPRD2	1	150335567	150449042	1	protein_coding	23248	RPRD2	0.999977	-0.208277	190	14.28	1.9892e-11	rs509345;rs11582423	4	1	150330567	150454042	339	12	471774	5.881	2.0388e-09	RPRD2
82	ENSG00000164061	SDST	BSN	3	49591922	49708978	1	protein_coding	8927	BSN	1	-1.28511	63	13.05	1.13581e-09	rs2099526;rs7628207	8	3	49586922	49713978	158	14	471774	6.2688	1.8187e-10	BSN
83	ENSG00000164062	SDST	APEH	3	49711435	49721396	1	protein_coding	327	APEH	0.0132157	-0.271805	3	13.52	1.2857e-09	rs7628207	8	3	49706435	49726396	22	5	471774	5.1332	1.4246e-07	APEH
84	ENSG00000164068	SDST	RNF123	3	49726932	49758962	1	protein_coding	63891	RNF123	0.969715	-0.461991	8	22.4	4.02847e-10	rs7628207	8	3	49721932	49763962	55	8	471774	5.3826	3.6718e-08	RNF123
85	ENSG00000164076	SDST	CAMKV	3	49895421	49907655	-1	protein_coding	79012	CAMKV	0.996846	-0.638323	10	17.49	1.44008e-09	rs7628207;rs62260755;rs9831967	8	3	49890421	49912655	34	7	471774	5.6345	8.7768e-09	CAMKV
86	ENSG00000164077	SDST	MON1A	3	49946302	49967606	-1	protein_coding	84315	MON1A	0.00636811	-0.629673	12	13.15	1.16494e-07	rs9831967;rs62260755	8	3	49941302	49972606	38	8	471774	5.5117	1.7768e-08	MON1A
87	ENSG00000164078	SDST	MST1R	3	49924435	49941299	-1	protein_coding	4486	MST1R	1.69349e-20	-0.377645	7	12.52	3.21408e-09	rs62260755;rs9831967	8	3	49919435	49946299	25	4	471774	4.8429	6.3968e-07	MST1R
88	ENSG00000166965	SDST	RCCD1	15	91498100	91506349	1	protein_coding	91433	RCCD1	1.62554e-05	1.98795	10	8.823	4.80316e-06	rs2386584	39	15	91493100	91511349	57	10	471774	2.8467	0.0022088	RCCD1
89	ENSG00000168228	SDST	ZCCHC4	4	25314407	25372005	1	protein_coding	29063	ZCCHC4	3.21958e-05	0.118697	4	7.197	NA	rs34811474	11	4	25309407	25377005	197	17	471774	3.9409	4.0594e-05	ZCCHC4
90	ENSG00000168702	SDST	LRP1B	2	140988992	142889270	-1	protein_coding	53353	LRP1B	0.999999	-0.165251	47	16.69	3.42882e-08	rs13008705	7	2	140983992	142894270	7222	228	471774	4.2852	9.1294e-06	LRP1B
91	ENSG00000168917	SDST	SLC35G2	3	136537489	136574734	1	protein_coding	80723	SLC35G2	0.0663953	-0.300343	8	16.5	3.51106e-08	rs6770476	10	3	136532489	136579734	110	5	471774	2.3745	0.0087856	SLC35G2
92	ENSG00000171045	SDST	TSNARE1	8	143293441	143484601	-1	protein_coding	203062	TSNARE1	3.60235e-07	NA	59	14.3	4.1036e-08	rs4129585	27	8	143288441	143489601	695	33	471774	3.3541	0.00039816	TSNARE1
93	ENSG00000171385	SDST	KCND3	1	112313284	112531777	-1	protein_coding	3752	KCND3	0.803753	-0.605991	9	10.03	4.06326e-09	rs197441;rs12033257	3	1	112308284	112536777	623	70	471774	2.556	0.0052949	KCND3
94	ENSG00000171798	SDST	KNDC1	10	134973951	135039916	1	protein_coding	85442	KNDC1	4.44328e-05	-0.0880718	16	11.89	2.22533e-08	rs117829627	32	10	134968951	135044916	301	21	471774	3.2598	0.0005575	KNDC1
95	ENSG00000172037	SDST	LAMB2	3	49158547	49170551	-1	protein_coding	3913	LAMB2	7.45007e-11	-0.451082	2	5.664	3.5284e-05	rs2099526	8	3	49153547	49175551	13	5	471774	4.6005	2.1075e-06	LAMB2
96	ENSG00000172046	SDST	USP19	3	49145479	49158371	-1	protein_coding	10869	USP19	0.999992	-0.429633	4	12.85	1.38805e-05	rs2099526	8	3	49140479	49163371	15	4	471774	4.0468	2.5966e-05	USP19
97	ENSG00000172053	SDST	QARS	3	49133365	49142553	-1	protein_coding	5859	QARS	8.7897e-08	-0.634756	4	12.85	1.62017e-06	rs2099526	8	3	49128365	49147553	16	4	471774	3.8736	5.3611e-05	QARS
98	ENSG00000172992	SDST	DCAKD	17	43100708	43138473	-1	protein_coding	79877	DCAKD	0.0293861	0.848595	18	10.72	2.97701e-08	rs11871043	41	17	43095708	43143473	125	14	471774	4.6983	1.312e-06	DCAKD
99	ENSG00000173402	SDST	DAG1	3	49506146	49573048	1	protein_coding	1605	DAG1	0.940922	-0.838742	42	13.88	1.04297e-07	rs2099526	8	3	49501146	49578048	111	10	471774	5.0703	1.9863e-07	DAG1
100	ENSG00000173421	SDST	CCDC36	3	49235861	49295537	1	protein_coding	339834	CCDC36	0.509349	-0.452713	35	13.86	1.67309e-08	rs2099526	8	3	49230861	49300537	81	9	471774	6.0239	8.5145e-10	CCDC36
101	ENSG00000173531	SDST	MST1	3	49721380	49726934	-1	protein_coding	4485	MST1	1.72736e-10	0.158165	2	13.52	1.3728e-09	rs7628207	8	3	49716380	49731934	11	3	471774	4.7958	8.1002e-07	MST1
102	ENSG00000173540	SDST	GMPPB	3	49754277	49761384	-1	protein_coding	29925	GMPPB	8.24536e-05	-0.659554	7	22.4	4.02847e-10	rs7628207	8	3	49749277	49766384	21	4	471774	5.0853	1.835e-07	GMPPB
103	ENSG00000174579	SDST	MSL2	3	135867764	135916083	-1	protein_coding	55167	MSL2	0.889664	-1.74205	2	2.947	6.2189e-07	rs5026242	10	3	135862764	135921083	52	11	471774	4.9726	3.3027e-07	MSL2
104	ENSG00000176020	SDST	AMIGO3	3	49754267	49761349	-1	protein_coding	386724	AMIGO3	7.50516e-06	NA	7	22.4	4.02847e-10	rs7628207	8	3	49749267	49766349	21	4	471774	5.0853	1.835e-07	AMIGO3
105	ENSG00000176095	SDST	IP6K1	3	49761727	49823975	-1	protein_coding	9807	IP6K1	0.23518	-2.10343	29	22.4	4.02847e-10	rs7628207	8	3	49756727	49828975	105	10	471774	5.5646	1.314e-08	IP6K1
106	ENSG00000177352	SDST	CCDC71	3	49199968	49203754	-1	protein_coding	64925	CCDC71	0.0169896	NA	2	15.13	2.65028e-07	rs2099526	8	3	49194968	49208754	14	4	471774	4.895	4.9146e-07	CCDC71
107	ENSG00000177479	SDST	ARIH2	3	48956254	49023815	1	protein_coding	10425	ARIH2	0.987412	-1.69992	11	7.069	1.11326e-06	rs2099526	8	3	48951254	49028815	70	9	471774	3.9832	3.3992e-05	ARIH2
108	ENSG00000178035	SDST	IMPDH2	3	49061758	49066841	-1	protein_coding	3615	IMPDH2	0.00135317	-0.509343	5	15.78	1.1144e-06	rs2099526	8	3	49056758	49071841	8	4	471774	5.4495	2.525e-08	IMPDH2
109	ENSG00000178057	SDST	NDUFAF3	3	49057892	49060928	1	protein_coding	25915	NDUFAF3	4.85973e-05	-2.09007	4	15.78	1.1144e-06	rs2099526	8	3	49052892	49065928	9	4	471774	5.6493	8.0533e-09	NDUFAF3
110	ENSG00000178149	SDST	DALRD3	3	49052921	49059726	-1	protein_coding	55152	DALRD3	1.84814e-05	0.0723068	3	15.78	1.1144e-06	rs2099526	8	3	49047921	49064726	12	5	471774	5.3315	4.8715e-08	DALRD3
111	ENSG00000178252	SDST	WDR6	3	49044495	49053386	1	protein_coding	11180	WDR6	9.19648e-07	-0.0589495	6	15.78	1.1144e-06	rs2099526	8	3	49039495	49058386	10	4	471774	4.611	2.0041e-06	WDR6
112	ENSG00000178467	SDST	P4HTM	3	49027319	49044587	1	protein_coding	54681	P4HTM	0.0232749	NA	5	13.56	1.1144e-06	rs2099526	8	3	49022319	49049587	17	4	471774	3.8219	6.6225e-05	P4HTM
113	ENSG00000178537	SDST	SLC25A20	3	48894369	48936426	-1	protein_coding	788	SLC25A20	2.04567e-07	-0.773546	6	10.41	1.43003e-06	rs2099526	8	3	48889369	48941426	45	6	471774	3.0959	0.00098098	SLC25A20
114	ENSG00000180592	SDST	SKIDA1	10	21802407	21814611	-1	protein_coding	387640	SKIDA1	NA	-1.17475	15	22	3.86918e-08	rs2183271	30	10	21797407	21819611	12	3	471774	3.2037	0.00067836	SKIDA1
115	ENSG00000182179	SDST	UBA7	3	49842640	49851379	-1	protein_coding	7318	UBA7	2.68228e-14	-0.315381	7	18.12	1.31261e-09	rs7628207	8	3	49837640	49856379	15	4	471774	5.8368	2.6608e-09	UBA7
116	ENSG00000183763	SDST	TRAIP	3	49866034	49894007	-1	protein_coding	10293	TRAIP	0.125104	-0.132255	17	14.37	7.67402e-10	rs7628207;rs62260755	8	3	49861034	49899007	45	7	471774	5.6359	8.7088e-09	TRAIP
117	ENSG00000184056	SDST	VPS33B	15	91541646	91565833	-1	protein_coding	26276	VPS33B	2.91337e-09	-0.472004	19	22	5.02498e-11	rs2386584	39	15	91536646	91570833	90	12	471774	5.5098	1.7958e-08	VPS33B
118	ENSG00000185052	SDST	SLC24A3	20	19193290	19703581	1	protein_coding	57419	SLC24A3	0.959518	0.79591	8	10.48	7.31824e-10	rs2424248	48	20	19188290	19708581	1461	94	471774	4.3495	6.8216e-06	SLC24A3
119	ENSG00000185104	SDST	FAF1	1	50905150	51425935	-1	protein_coding	11124	FAF1	0.997398	-1.14258	165	19.17	5.35311e-09	rs17387761;rs13376700;rs35072907;rs35311109	1	1	50900150	51430935	657	22	471774	4.0426	2.6432e-05	FAF1
120	ENSG00000185614	SDST	FAM212A	3	49840687	49842463	1	protein_coding	389119	FAM212A	0.000589161	NA	5	18.12	1.31261e-09	rs7628207	8	3	49835687	49847463	9	4	471774	4.959	3.5433e-07	FAM212A
121	ENSG00000185909	SDST	KLHDC8B	3	49209044	49213917	1	protein_coding	200942	KLHDC8B	0.0104214	-0.0773522	10	15.13	1.94616e-08	rs2099526	8	3	49204044	49218917	22	5	471774	5.8201	2.9404e-09	KLHDC8B
122	ENSG00000187105	SDST	HEATR4	14	73945189	74025651	-1	protein_coding	399671	HEATR4	6.23228e-17	0.49276	15	14.25	1.07797e-05	rs12435797	37	14	73940189	74030651	115	21	471774	1.9878	0.023414	HEATR4
123	ENSG00000187145	SDST	MRPS21	1	150266289	150281414	1	protein_coding	54460	MRPS21	0.35345	0.646625	74	16.5	2.0946e-11	rs11582423;rs509345	4	1	150261289	150286414	76	7	471774	5.9511	1.3315e-09	MRPS21
124	ENSG00000187323	SDST	DCC	18	49866542	51057784	1	protein_coding	1630	DCC	0.999999	-0.23995	941	20.8	4.76928e-12	rs11663596;rs9944703;rs4291980;rs11662175;rs6508210;rs62097985;rs9954838;rs78179695;rs9807529	45	18	49861542	51062784	4275	95	471774	8.7796	8.2003e-19	DCC
125	ENSG00000187492	SDST	CDHR4	3	49828165	49837268	-1	protein_coding	389118	CDHR4	0.0134739	0.0436097	8	18.12	7.92164e-10	rs7628207	8	3	49823165	49842268	25	8	471774	6.7512	7.3325e-12	CDHR4
126	ENSG00000188315	SDST	C3orf62	3	49306035	49315342	-1	protein_coding	375341	C3orf62	0.00712466	-1.95031	9	11.88	1.78716e-08	rs2099526	8	3	49301035	49320342	20	4	471774	5.3763	3.802e-08	C3orf62
127	ENSG00000188938	SDST	FAM120AOS	9	96208776	96215874	-1	protein_coding	158293	FAM120AOS	0.514391	0.00743144	10	8.712	2.75802e-09	rs10992729	28	9	96203776	96220874	53	10	471774	4.0204	2.9044e-05	FAM120AOS
128	ENSG00000196821	SDST	C6orf106	6	34555065	34664636	-1	protein_coding	64771	C6orf106	0.45403	-1.13555	117	14.17	2.29923e-08	rs6907508;rs142415291;rs33959228	18	6	34550065	34669636	212	13	471774	5.1819	1.0982e-07	C6orf106
129	ENSG00000197177	SDST	GPR123	10	134884433	134945179	1	protein_coding	84435	GPR123	0.512155	0.355334	7	9.199	1.03916e-06	rs117829627	32	10	134879433	134950179	275	30	471774	3.3728	0.0003721	GPR123
130	ENSG00000197724	SDST	PHF2	9	96338689	96441869	1	protein_coding	5253	PHF2	0.994132	0.745198	10	6.04	6.13226e-09	rs10992729	28	9	96333689	96446869	441	24	471774	5.1131	1.5845e-07	PHF2
131	ENSG00000197852	SDST	FAM212B	1	112223252	112298446	-1	protein_coding	55924	FAM212B	0.00359052	0.902451	13	22.3	1.93829e-09	rs197441;rs12033257	3	1	112218252	112303446	278	28	471774	4.2395	1.1201e-05	FAM212B
132	ENSG00000198218	SDST	QRICH1	3	49067140	49131796	-1	protein_coding	54870	QRICH1	0.99607	-0.279294	14	10.95	1.25747e-06	rs2099526	8	3	49062140	49136796	62	10	471774	4.7063	1.2616e-06	QRICH1
133	ENSG00000198901	SDST	PRC1	15	91509270	91538859	-1	protein_coding	9055	PRC1	0.0159758	0.727684	30	22	5.02498e-11	rs2386584	39	15	91504270	91543859	125	13	471774	3.8906	4.9999e-05	PRC1
134	ENSG00000204682	SDST	CASC10	10	21781587	21786191	-1	protein_coding	399726	CASC10	0.0200549	-1.90404	8	14.69	1.06412e-05	rs2183271	30	10	21776587	21791191	9	3	471774	4.199	1.3405e-05	CASC10
135	ENSG00000213339	SDST	QTRT1	19	10812106	10824113	1	protein_coding	81890	QTRT1	0.00022325	-0.342791	12	6.769	2.32628e-08	rs892087	46	19	10807106	10829113	35	6	471774	4.0014	3.1484e-05	QTRT1
136	ENSG00000213672	SDST	NCKIPSD	3	48701364	48723797	-1	protein_coding	51517	NCKIPSD	0.00713136	-0.551018	2	7.777	7.88915e-06	rs2099526	8	3	48696364	48728797	36	4	471774	3.2734	0.00053138	NCKIPSD
137	ENSG00000221883	SDST	ARIH2OS	3	48955221	48956818	-1	protein_coding	646450	ARIH2OS	0.437613	-0.628346	4	6.206	2.17398e-06	rs2099526	8	3	48950221	48961818	20	4	471774	4.13	1.8136e-05	ARIH2OS
138	ENSG00000225399	SDST	RP11-3B7.1	3	49297518	49298744	1	protein_coding	NA	NA	NA	NA	8	11.88	1.78716e-08	rs2099526	8	3	49292518	49303744	11	5	471774	6.1203	4.6692e-10	RP11-3B7.1
139	ENSG00000225996	SDST	AL356356.1	1	150521897	150524367	1	protein_coding	NA	NA	NA	NA	3	3.697	2.73165e-06	rs11582423;rs509345	4	1	150516897	150529367	22	6	471774	0.71263	0.23804	AL356356.1
140	ENSG00000226104	SDST	AC011475.1	19	10751715	10752093	1	protein_coding	NA	NA	NA	NA	26	13.38	2.34185e-08	rs892087	46	19	10746715	10757093	19	4	471774	5.4226	2.9371e-08	AC011475.1
141	ENSG00000228008	SDST	CTD-2330K9.3	3	49941278	49954370	1	protein_coding	NA	NA	NA	NA	9	13.15	1.16494e-07	rs9831967	8	3	49936278	49959370	26	5	471774	5.2825	6.3722e-08	CTD-2330K9.3
142	ENSG00000228474	SDST	OST4	2	27293340	27294641	-1	protein_coding	100128731	OST4	NA	NA	2	9.559	2.99349e-08	rs80216311	6	2	27288340	27299641	15	3	471774	3.6636	0.00012434	OST4
143	ENSG00000233276	SDST	GPX1	3	49394609	49396033	-1	protein_coding	2876	GPX1	0.00693165	-0.616399	12	13.18	1.69178e-07	rs2099526	8	3	49389609	49401033	19	4	471774	5.4163	3.0431e-08	GPX1
144	ENSG00000236980	SDST	C3orf84	3	49215065	49229291	-1	protein_coding	646498	C3orf84	0.000221292	0.0590497	17	15.13	1.82563e-08	rs2099526	8	3	49210065	49234291	33	5	471774	5.9155	1.6541e-09	C3orf84
145	ENSG00000269490	SDST	SBP1	6	33663196	33663474	-1	protein_coding	NA	NA	0.00238547	NA	49	15.42	1.99927e-08	rs4713675;rs4713656;rs482786	17	6	33658196	33668474	42	5	471774	4.7077	1.2524e-06	SBP1
146	ENSG00000269795	SDST	AC092782.1	1	243388058	243395911	1	protein_coding	NA	NA	NA	NA	20	12.78	2.82346e-08	rs12080277	5	1	243383058	243400911	33	6	471774	5.1628	1.2164e-07	AC092782.1
38	ENSG00000069424	PMT	KCNAB2	1	6051526	6161253	1	protein_coding	8514	KCNAB2	0.839973	-0.338753	4	9.076	2.51e-08	rs56127510	1	1	6046526	6166253	277	38	469350	5.2863	6.24e-08	KCNAB2
159	ENSG00000131697	PMT	NPHP4	1	5922871	6052533	-1	protein_coding	261734	NPHP4	1.29e-17	0.211919	29	9.076	9.62e-09	rs56127510	1	1	5917871	6057533	407	19	469350	2.7667	0.0028311	NPHP4
136	ENSG00000123080	PMT	CDKN2C	1	51426417	51440305	1	protein_coding	1031	CDKN2C	0.315707	-1.35267	8	15.85	1.54e-08	rs10888692;rs35311109;rs17387761	3	1	51421417	51445305	19	5	469350	2.6256	0.004325	CDKN2C
175	ENSG00000142700	PMT	DMRTA2	1	50883222	50889172	-1	protein_coding	63950	DMRTA2	NA	-1.15902	24	17.59	1.9e-08	rs10888692;rs17387761	3	1	50878222	50894172	24	5	469350	5.4641	2.33e-08	DMRTA2
338	ENSG00000185104	PMT	FAF1	1	50905150	51425935	-1	protein_coding	11124	FAF1	0.997398	-1.14258	161	19.17	1.54e-09	rs17387761;rs10888692;rs35311109	3	1	50900150	51430935	657	22	469350	4.1597	1.59e-05	FAF1
169	ENSG00000137960	PMT	GIPC2	1	78445226	78604133	1	protein_coding	54810	GIPC2	3.42e-08	1.25032	2	22.7	3.18e-08	rs34517439	4	1	78440226	78609133	405	31	469350	2.9273	0.0017098	GIPC2
215	ENSG00000154027	PMT	AK5	1	77747736	78025651	1	protein_coding	26289	AK5	0.139499	1.00096	34	17.2	1.74e-08	rs60708769;rs34517439	4	1	77742736	78030651	951	61	469350	5.0308	2.44e-07	AK5
230	ENSG00000162613	PMT	FUBP1	1	78409740	78444794	-1	protein_coding	8880	FUBP1	0.999973	-0.154783	2	22.7	3.18e-08	rs34517439	4	1	78404740	78449794	80	13	469350	0.75199	0.22603	FUBP1
231	ENSG00000162614	PMT	NEXN	1	78354198	78409580	1	protein_coding	91624	NEXN	3.66e-06	-0.0185124	1	1.215	NA	rs34517439	4	1	78349198	78414580	108	17	469350	1.4066	0.079777	NEXN
232	ENSG00000162616	PMT	DNAJB4	1	78444859	78483648	1	protein_coding	11080	DNAJB4	0.840408	-0.733275	2	22.7	3.18e-08	rs34517439	4	1	78439859	78488648	113	20	469350	1.8046	0.035571	DNAJB4
326	ENSG00000180488	PMT	FAM73A	1	78245309	78344106	1	protein_coding	374986	FAM73A	0.000750459	-1.12138	1	1.215	NA	rs34517439	4	1	78240309	78349106	170	25	469350	2.8944	0.0018994	FAM73A
356	ENSG00000188641	PMT	DPYD	1	97543299	98386605	-1	protein_coding	1806	DPYD	4.19e-09	0.587602	4	12.4	4.59e-07	rs75133093	6	1	97538299	98391605	1923	97	469350	5.1631	1.21e-07	DPYD
28	ENSG00000064703	PMT	DDX20	1	112297867	112310638	1	protein_coding	11218	DDX20	4.19e-07	-0.181627	14	22.3	5.53e-11	rs197441;rs12033257	7	1	112292867	112315638	81	9	469350	3.8637	5.58e-05	DDX20
284	ENSG00000171385	PMT	KCND3	1	112313284	112531777	-1	protein_coding	3752	KCND3	0.803753	-0.605991	9	10.03	5.53e-11	rs197441;rs12033257	7	1	112308284	112536777	623	70	469350	4.1885	1.4e-05	KCND3
370	ENSG00000197852	PMT	FAM212B	1	112223252	112298446	-1	protein_coding	55924	FAM212B	0.00359052	0.902451	13	22.3	1.57e-11	rs197441;rs12033257	7	1	112218252	112303446	278	28	469350	4.7311	1.12e-06	FAM212B
122	ENSG00000117360	PMT	PRPF3	1	150293925	150325671	1	protein_coding	9129	PRPF3	0.999999	-0.213771	73	10.15	2.61e-12	rs509345;rs11582423	8	1	150288925	150330671	105	10	469350	6.7156	9.36e-12	PRPF3
123	ENSG00000117362	PMT	APH1A	1	150237804	150241980	-1	protein_coding	51107	APH1A	0.132136	-0.813124	4	7.615	1.37e-05	rs11582423;rs509345	8	1	150232804	150246980	9	3	469350	3.4591	0.00027099	APH1A
125	ENSG00000118292	PMT	C1orf54	1	150240600	150253327	1	protein_coding	79630	C1orf54	0.178652	-0.647221	16	8.745	1.28e-06	rs11582423;rs509345	8	1	150235600	150258327	22	4	469350	4.3003	8.53e-06	C1orf54
126	ENSG00000118298	PMT	CA14	1	150229554	150237478	1	protein_coding	23632	CA14	1.43e-09	-0.466304	1	1.056	3.58e-05	rs11582423	8	1	150224554	150242478	13	4	469350	3.5774	0.0001735	CA14
176	ENSG00000143369	PMT	ECM1	1	150480538	150486265	1	protein_coding	1893	ECM1	7.33e-08	0.615279	41	15.79	6.83e-14	rs509345;rs11582423	8	1	150475538	150491265	34	6	469350	7.0091	1.2e-12	ECM1
177	ENSG00000143374	PMT	TARS2	1	150459887	150480078	1	protein_coding	80222	TARS2	1.87e-08	0.846507	70	15.79	9.78e-14	rs509345;rs11582423	8	1	150454887	150485078	89	8	469350	6.6747	1.24e-11	TARS2
178	ENSG00000143382	PMT	ADAMTSL4	1	150521884	150533413	1	protein_coding	54507	ADAMTSL4	7.09e-16	-0.228888	3	3.697	1.73e-06	rs11582423;rs509345	8	1	150516884	150538413	33	10	469350	0.4388	0.3304	ADAMTSL4
225	ENSG00000159208	PMT	C1orf51	1	150254953	150259505	1	protein_coding	148523	C1orf51	0.804528	0.11871	32	9.482	3.77e-12	rs11582423;rs509345	8	1	150249953	150264505	24	4	469350	4.9995	2.87e-07	C1orf51
234	ENSG00000163125	PMT	RPRD2	1	150335567	150449042	1	protein_coding	23248	RPRD2	0.999977	-0.208277	190	14.28	1.28e-12	rs509345;rs11582423	8	1	150330567	150454042	339	12	469350	6.2913	1.57e-10	RPRD2
349	ENSG00000187145	PMT	MRPS21	1	150266289	150281414	1	protein_coding	54460	MRPS21	0.35345	0.646625	74	16.5	3.16e-12	rs11582423;rs509345	8	1	150261289	150286414	76	7	469350	6.3476	1.09e-10	MRPS21
391	ENSG00000225996	PMT	AL356356.1	1	150521897	150524367	1	protein_coding	NA	NA	NA	NA	3	3.697	1.73e-06	rs11582423;rs509345	8	1	150516897	150529367	22	6	469350	0.81915	0.20635	AL356356.1
163	ENSG00000134369	PMT	NAV1	1	201592411	201796102	1	protein_coding	89796	NAV1	1	-1.02397	3	8.715	5.03e-09	rs4025034	9	1	201587411	201801102	433	43	469350	2.3664	0.0089813	NAV1
237	ENSG00000163431	PMT	LMOD1	1	201865580	201915715	-1	protein_coding	25802	LMOD1	0.790873	-0.0854091	15	17.74	1.28e-09	rs4025034	9	1	201860580	201920715	117	18	469350	5.0499	2.21e-07	LMOD1
375	ENSG00000198700	PMT	IPO9	1	201798269	201853422	1	protein_coding	55705	IPO9	0.999992	3.33395	21	17.74	5.03e-09	rs4025034	9	1	201793269	201858422	97	14	469350	5.2967	5.89e-08	IPO9
379	ENSG00000198892	PMT	SHISA4	1	201857808	201861434	1	protein_coding	149345	SHISA4	0.00107148	0.256183	7	17.74	6.01e-09	rs4025034	9	1	201852808	201866434	18	6	469350	6.3841	8.62e-11	SHISA4
37	ENSG00000069275	PMT	NUCKS1	1	205681947	205719404	-1	protein_coding	64710	NUCKS1	0.979238	-0.744723	31	22.8	1.51e-09	rs823154;rs3747973	10	1	205676947	205724404	98	16	469350	5.448	2.55e-08	NUCKS1
121	ENSG00000117280	PMT	RAB7L1	1	205737114	205744588	-1	protein_coding	8934	RAB7L1	0.790355	2.6528	9	9.753	1.26e-08	rs3747973;rs823154	10	1	205732114	205749588	57	11	469350	3.9839	3.39e-05	RAB7L1
160	ENSG00000133065	PMT	SLC41A1	1	205758221	205782876	-1	protein_coding	254428	SLC41A1	0.705784	-0.91464	8	9.924	2.61e-08	rs3747973;rs823154	10	1	205753221	205787876	91	15	469350	5.1945	1.03e-07	SLC41A1
224	ENSG00000158715	PMT	SLC45A3	1	205626979	205649587	-1	protein_coding	85414	SLC45A3	0.0368495	0.153854	7	6.656	2.23e-06	rs823154	10	1	205621979	205654587	91	19	469350	3.3069	0.00047166	SLC45A3
233	ENSG00000162877	PMT	PM20D1	1	205797150	205819260	-1	protein_coding	148811	PM20D1	1.27e-09	-0.420392	2	1.427	5.13e-07	rs823154	10	1	205792150	205824260	76	17	469350	5.6963	6.12e-09	PM20D1
411	ENSG00000268313	PMT	AC119673.1	1	205682497	205684153	1	protein_coding	NA	NA	NA	NA	15	15.74	1.51e-09	rs823154;rs3747973	10	1	205677497	205689153	18	6	469350	5.6769	6.86e-09	AC119673.1
23	ENSG00000054282	PMT	SDCCAG8	1	243419320	243663394	1	protein_coding	10806	SDCCAG8	1.33e-07	-0.422227	62	16.66	5.93e-10	rs12071912;rs1565440;rs12058508	11	1	243414320	243668394	395	30	469350	4.6222	1.9e-06	SDCCAG8
179	ENSG00000143702	PMT	CEP170	1	243287730	243418650	-1	protein_coding	9859	CEP170	NA	-1.48228	87	16.54	8.1e-10	rs12058508;rs12071912;rs1565440	11	1	243282730	243423650	166	13	469350	5.2427	7.91e-08	CEP170
417	ENSG00000269795	PMT	AC092782.1	1	243388058	243395911	1	protein_coding	NA	NA	NA	NA	29	12.78	2.56e-09	rs1565440;rs12071912	11	1	243383058	243400911	33	6	469350	5.4062	3.22e-08	AC092782.1
33	ENSG00000066032	PMT	CTNNA2	2	79412357	80875905	1	protein_coding	1496	CTNNA2	0.999718	-0.54931	68	18.75	9.26e-10	rs4852567	16	2	79407357	80880905	4044	236	469350	5.6195	9.58e-09	CTNNA2
20	ENSG00000048991	PMT	R3HDM1	2	136289025	136482840	1	protein_coding	23518	R3HDM1	0.00602514	-0.983617	49	21	8.46e-08	rs6730157;rs3098104	17	2	136284025	136487840	251	19	469350	4.7934	8.2e-07	R3HDM1
41	ENSG00000076003	PMT	MCM6	2	136597196	136633996	-1	protein_coding	4175	MCM6	0.998482	0.155095	70	13.46	1.74e-08	rs3098104;rs6730157	17	2	136592196	136638996	76	7	469350	5.3627	4.1e-08	MCM6
118	ENSG00000115839	PMT	RAB3GAP1	2	135809835	135933964	1	protein_coding	22930	RAB3GAP1	3.66e-05	-0.439175	6	17.62	1.81e-08	rs6730157	17	2	135804835	135938964	178	11	469350	3.5968	0.00016107	RAB3GAP1
119	ENSG00000115850	PMT	LCT	2	136545410	136594750	-1	protein_coding	3938	LCT	0.064255	0.129442	77	12.93	2.55e-07	rs6730157;rs3098104	17	2	136540410	136599750	116	9	469350	5.1043	1.66e-07	LCT
120	ENSG00000115866	PMT	DARS	2	136664247	136743670	-1	protein_coding	1615	DARS	0.000611999	0.123876	88	17.24	1.66e-09	rs3098104;rs6730157	17	2	136659247	136748670	81	4	469350	5.8801	2.05e-09	DARS
134	ENSG00000121988	PMT	ZRANB3	2	135894486	136288806	-1	protein_coding	84083	ZRANB3	7.43e-15	-0.51065	15	17.62	1.81e-08	rs6730157	17	2	135889486	136293806	592	11	469350	3.8834	5.15e-05	ZRANB3
180	ENSG00000144224	PMT	UBXN4	2	136499189	136542625	1	protein_coding	23190	UBXN4	0.974206	-0.658501	43	13.37	2.92e-07	rs6730157;rs3098104	17	2	136494189	136547625	107	9	469350	4.8582	5.92e-07	UBXN4
209	ENSG00000152128	PMT	TMEM163	2	135213330	135476570	-1	protein_coding	81615	TMEM163	0.0672625	0.397258	42	16.33	3.95e-07	rs62171430	17	2	135208330	135481570	646	38	469350	5.1333	1.42e-07	TMEM163
213	ENSG00000153086	PMT	ACMSD	2	135596117	135659604	1	protein_coding	130013	ACMSD	1.99e-07	-0.263455	2	0.604	NA	rs62171430	17	2	135591117	135664604	110	6	469350	5.1893	1.06e-07	ACMSD
309	ENSG00000176601	PMT	MAP3K19	2	135722061	135805038	-1	protein_coding	80122	MAP3K19	3.7e-14	0.125206	1	1.436	NA	rs6730157	17	2	135717061	135810038	207	17	469350	4.8167	7.3e-07	MAP3K19
181	ENSG00000144290	PMT	SLC4A10	2	162280843	162841792	1	protein_coding	57282	SLC4A10	0.00263554	-1.24763	33	11.62	3.72e-11	rs2970932	19	2	162275843	162846792	1082	23	469350	5.0634	2.06e-07	SLC4A10
368	ENSG00000197635	PMT	DPP4	2	162848751	162931052	-1	protein_coding	1803	DPP4	4.06e-10	-0.56917	23	17.21	5.42e-12	rs2970932	19	2	162843751	162936052	152	24	469350	5.4097	3.16e-08	DPP4
13	ENSG00000021826	PMT	CPS1	2	211342406	211543831	1	protein_coding	1373	CPS1	0.0833574	0.929214	48	16.6	3.98e-07	rs2287433	20	2	211337406	211548831	482	36	469350	5.3424	4.59e-08	CPS1
117	ENSG00000115365	PMT	LANCL1	2	211295973	211342376	-1	protein_coding	10314	LANCL1	9.92e-06	-0.236721	54	19.18	4.33e-08	rs2287433	20	2	211290973	211347376	123	8	469350	4.9018	4.75e-07	LANCL1
354	ENSG00000188042	PMT	ARL4C	2	235401685	235405697	-1	protein_coding	10123	ARL4C	0.607389	0.420187	14	15.29	7.38e-10	rs34613023	21	2	235396685	235410697	31	9	469350	5.0511	2.2e-07	ARL4C
182	ENSG00000144645	PMT	OSBPL10	3	31699382	32119072	-1	protein_coding	114884	OSBPL10	0.000141846	0.808791	25	6.947	3.36e-08	rs7644527	22	3	31694382	32124072	1164	107	469350	1.5781	0.057272	OSBPL10
238	ENSG00000163527	PMT	STT3B	3	31574130	31679112	1	protein_coding	201595	STT3B	0.980028	-0.523422	10	9.338	7.96e-07	rs7644527	22	3	31569130	31684112	183	16	469350	4.6336	1.8e-06	STT3B
1	ENSG00000001617	PMT	SEMA3F	3	50192478	50226508	1	protein_coding	6405	SEMA3F	0.999918	NA	25	14.65	5.7e-09	rs9831967;rs11130222	23	3	50187478	50231508	69	10	469350	5.778	3.78e-09	SEMA3F
3	ENSG00000003756	PMT	RBM5	3	50126341	50156454	1	protein_coding	10181	RBM5	0.999999	-0.605889	36	18.47	9.63e-09	rs11130222;rs62260755;rs9831967	23	3	50121341	50161454	43	5	469350	5.8764	2.1e-09	RBM5
4	ENSG00000004534	PMT	RBM6	3	49977440	50137478	1	protein_coding	10180	RBM6	1	-0.685653	174	17.77	9.26e-09	rs11130222;rs9831967;rs62260755	23	3	49972440	50142478	270	11	469350	5.8614	2.3e-09	RBM6
6	ENSG00000008300	PMT	CELSR3	3	48673902	48700348	-1	protein_coding	1951	CELSR3	0.999656	-0.878908	1	8.326	1.36e-06	rs138653738	23	3	48668902	48705348	29	2	469350	1.028	0.15199	CELSR3
34	ENSG00000067560	PMT	RHOA	3	49396578	49450431	-1	protein_coding	387	RHOA	0.804698	-0.430263	49	16.24	2.65e-08	rs2099526	23	3	49391578	49455431	105	10	469350	6.0965	5.42e-10	RHOA
36	ENSG00000068745	PMT	IP6K2	3	48725436	48777786	-1	protein_coding	51447	IP6K2	0.989458	-0.392799	18	12.14	1.58e-07	rs2099526;rs138653738	23	3	48720436	48782786	84	9	469350	4.1178	1.91e-05	IP6K2
110	ENSG00000114302	PMT	PRKAR2A	3	48782030	48885279	-1	protein_coding	5576	PRKAR2A	0.983251	-2.8684	18	12.14	3.44e-08	rs2099526;rs138653738	23	3	48777030	48890279	70	9	469350	4.069	2.36e-05	PRKAR2A
111	ENSG00000114316	PMT	USP4	3	49315264	49378145	-1	protein_coding	7375	USP4	6.2e-07	NA	25	7.871	2.69e-09	rs2099526;rs138653738	23	3	49310264	49383145	88	11	469350	5.1596	1.24e-07	USP4
112	ENSG00000114349	PMT	GNAT1	3	50229045	50233949	1	protein_coding	2779	GNAT1	2.51e-06	-0.274733	14	14.65	1.61e-08	rs9831967	23	3	50224045	50238949	14	3	469350	5.6869	6.47e-09	GNAT1
183	ENSG00000145020	PMT	AMT	3	49454211	49460186	-1	protein_coding	275	AMT	0.000569475	-0.0226371	14	16.24	2.72e-08	rs2099526;rs138653738	23	3	49449211	49465186	22	5	469350	6.1917	2.98e-10	AMT
184	ENSG00000145022	PMT	TCTA	3	49449639	49453908	1	protein_coding	6988	TCTA	0.0132648	-0.595941	15	16.24	2.72e-08	rs2099526;rs138653738	23	3	49444639	49458908	17	4	469350	6.4175	6.93e-11	TCTA
185	ENSG00000145029	PMT	NICN1	3	49460379	49466759	-1	protein_coding	84276	NICN1	0.257246	-1.08729	12	14.57	2.72e-08	rs2099526;rs138653738	23	3	49455379	49471759	24	5	469350	5.3175	5.26e-08	NICN1
244	ENSG00000164061	PMT	BSN	3	49591922	49708978	1	protein_coding	8927	BSN	1	-1.28511	63	13.05	1.62e-10	rs2099526;rs7628207	23	3	49586922	49713978	158	14	469350	6.6318	1.66e-11	BSN
245	ENSG00000164062	PMT	APEH	3	49711435	49721396	1	protein_coding	327	APEH	0.0132157	-0.271805	3	13.52	1.8e-10	rs7628207	23	3	49706435	49726396	22	5	469350	5.5527	1.41e-08	APEH
246	ENSG00000164068	PMT	RNF123	3	49726932	49758962	1	protein_coding	63891	RNF123	0.969715	-0.461991	8	22.4	5.16e-11	rs7628207	23	3	49721932	49763962	55	8	469350	5.7086	5.7e-09	RNF123
247	ENSG00000164076	PMT	CAMKV	3	49895421	49907655	-1	protein_coding	79012	CAMKV	0.996846	-0.638323	23	18.51	2.78e-10	rs7628207;rs11130222;rs62260755;rs9831967	23	3	49890421	49912655	34	7	469350	5.9557	1.29e-09	CAMKV
248	ENSG00000164077	PMT	MON1A	3	49946302	49967606	-1	protein_coding	84315	MON1A	0.00636811	-0.629673	27	13.15	3.76e-08	rs11130222;rs9831967;rs62260755	23	3	49941302	49972606	38	8	469350	5.9383	1.44e-09	MON1A
249	ENSG00000164078	PMT	MST1R	3	49924435	49941299	-1	protein_coding	4486	MST1R	1.69e-20	-0.377645	22	18.51	2.73e-09	rs11130222;rs62260755;rs9831967	23	3	49919435	49946299	25	4	469350	5.4492	2.53e-08	MST1R
288	ENSG00000172037	PMT	LAMB2	3	49158547	49170551	-1	protein_coding	3913	LAMB2	7.45e-11	-0.451082	3	32	2.75e-07	rs2099526;rs138653738	23	3	49153547	49175551	13	5	469350	4.774	9.03e-07	LAMB2
289	ENSG00000172046	PMT	USP19	3	49145479	49158371	-1	protein_coding	10869	USP19	0.999992	-0.429633	5	32	2.75e-07	rs2099526;rs138653738	23	3	49140479	49163371	15	4	469350	4.2757	9.53e-06	USP19
290	ENSG00000172053	PMT	QARS	3	49133365	49142553	-1	protein_coding	5859	QARS	8.79e-08	-0.634756	6	12.85	1.02e-08	rs138653738;rs2099526	23	3	49128365	49147553	16	4	469350	3.8344	6.29e-05	QARS
296	ENSG00000173402	PMT	DAG1	3	49506146	49573048	1	protein_coding	1605	DAG1	0.940922	-0.838742	43	13.88	1.55e-08	rs2099526;rs138653738	23	3	49501146	49578048	111	10	469350	5.4507	2.51e-08	DAG1
297	ENSG00000173421	PMT	CCDC36	3	49235861	49295537	1	protein_coding	339834	CCDC36	0.509349	-0.452713	35	13.86	2.47e-09	rs2099526	23	3	49230861	49300537	81	9	469350	5.7945	3.43e-09	CCDC36
298	ENSG00000173531	PMT	MST1	3	49721380	49726934	-1	protein_coding	4485	MST1	1.73e-10	0.158165	2	13.52	1.97e-10	rs7628207	23	3	49716380	49731934	11	3	469350	5.207	9.6e-08	MST1
299	ENSG00000173540	PMT	GMPPB	3	49754277	49761384	-1	protein_coding	29925	GMPPB	8.25e-05	-0.659554	7	22.4	5.16e-11	rs7628207	23	3	49749277	49766384	21	4	469350	5.3872	3.58e-08	GMPPB
306	ENSG00000176020	PMT	AMIGO3	3	49754267	49761349	-1	protein_coding	386724	AMIGO3	7.51e-06	NA	7	22.4	5.16e-11	rs7628207	23	3	49749267	49766349	21	4	469350	5.3872	3.58e-08	AMIGO3
307	ENSG00000176095	PMT	IP6K1	3	49761727	49823975	-1	protein_coding	9807	IP6K1	0.23518	-2.10343	29	22.4	5.16e-11	rs7628207	23	3	49756727	49828975	105	10	469350	5.9129	1.68e-09	IP6K1
311	ENSG00000177352	PMT	CCDC71	3	49199968	49203754	-1	protein_coding	64925	CCDC71	0.0169896	NA	3	15.13	9.71e-09	rs138653738;rs2099526	23	3	49194968	49208754	14	4	469350	4.7459	1.04e-06	CCDC71
312	ENSG00000177479	PMT	ARIH2	3	48956254	49023815	1	protein_coding	10425	ARIH2	0.987412	-1.69992	14	9.491	2.34e-08	rs2099526;rs138653738	23	3	48951254	49028815	70	9	469350	4.0876	2.18e-05	ARIH2
313	ENSG00000178035	PMT	IMPDH2	3	49061758	49066841	-1	protein_coding	3615	IMPDH2	0.00135317	-0.509343	6	15.78	2.34e-07	rs2099526;rs138653738	23	3	49056758	49071841	8	4	469350	4.7479	1.03e-06	IMPDH2
314	ENSG00000178057	PMT	NDUFAF3	3	49057892	49060928	1	protein_coding	25915	NDUFAF3	4.86e-05	-2.09007	4	15.78	2.34e-07	rs2099526	23	3	49052892	49065928	9	4	469350	5.4555	2.44e-08	NDUFAF3
315	ENSG00000178149	PMT	DALRD3	3	49052921	49059726	-1	protein_coding	55152	DALRD3	1.85e-05	0.0723068	3	15.78	3.63e-07	rs2099526	23	3	49047921	49064726	12	5	469350	5.2327	8.35e-08	DALRD3
318	ENSG00000178252	PMT	WDR6	3	49044495	49053386	1	protein_coding	11180	WDR6	9.2e-07	-0.0589495	6	15.78	3.63e-07	rs2099526	23	3	49039495	49058386	10	4	469350	4.6599	1.58e-06	WDR6
319	ENSG00000178467	PMT	P4HTM	3	49027319	49044587	1	protein_coding	54681	P4HTM	0.0232749	NA	5	13.56	6.48e-07	rs2099526	23	3	49022319	49049587	17	4	469350	4.0654	2.4e-05	P4HTM
320	ENSG00000178537	PMT	SLC25A20	3	48894369	48936426	-1	protein_coding	788	SLC25A20	2.05e-07	-0.773546	8	10.41	1.78e-08	rs2099526;rs138653738	23	3	48889369	48941426	45	6	469350	3.6188	0.00014796	SLC25A20
331	ENSG00000182179	PMT	UBA7	3	49842640	49851379	-1	protein_coding	7318	UBA7	2.68e-14	-0.315381	7	18.12	1.92e-10	rs7628207	23	3	49837640	49856379	15	4	469350	6.1609	3.62e-10	UBA7
334	ENSG00000183763	PMT	TRAIP	3	49866034	49894007	-1	protein_coding	10293	TRAIP	0.125104	-0.132255	24	17.61	1.2e-10	rs7628207;rs11130222;rs62260755	23	3	49861034	49899007	45	7	469350	5.8882	1.95e-09	TRAIP
341	ENSG00000185614	PMT	FAM212A	3	49840687	49842463	1	protein_coding	389119	FAM212A	0.000589161	NA	5	18.12	1.92e-10	rs7628207	23	3	49835687	49847463	9	4	469350	5.2622	7.12e-08	FAM212A
342	ENSG00000185909	PMT	KLHDC8B	3	49209044	49213917	1	protein_coding	200942	KLHDC8B	0.0104214	-0.0773522	10	15.13	2.66e-09	rs2099526	23	3	49204044	49218917	22	5	469350	5.5148	1.75e-08	KLHDC8B
351	ENSG00000187492	PMT	CDHR4	3	49828165	49837268	-1	protein_coding	389118	CDHR4	0.0134739	0.0436097	8	18.12	1.14e-10	rs7628207	23	3	49823165	49842268	25	8	469350	7.1509	4.31e-13	CDHR4
355	ENSG00000188315	PMT	C3orf62	3	49306035	49315342	-1	protein_coding	375341	C3orf62	0.00712466	-1.95031	10	11.88	2.69e-09	rs2099526;rs138653738	23	3	49301035	49320342	20	4	469350	4.7023	1.29e-06	C3orf62
371	ENSG00000198218	PMT	QRICH1	3	49067140	49131796	-1	protein_coding	54870	QRICH1	0.99607	-0.279294	18	10.95	1.02e-08	rs2099526;rs138653738	23	3	49062140	49136796	62	10	469350	4.7615	9.61e-07	QRICH1
387	ENSG00000213672	PMT	NCKIPSD	3	48701364	48723797	-1	protein_coding	51517	NCKIPSD	0.00713136	-0.551018	4	8.326	2.7e-07	rs138653738;rs2099526	23	3	48696364	48728797	36	4	469350	2.1992	0.013932	NCKIPSD
389	ENSG00000221883	PMT	ARIH2OS	3	48955221	48956818	-1	protein_coding	646450	ARIH2OS	0.437613	-0.628346	5	6.206	3.29e-08	rs2099526;rs138653738	23	3	48950221	48961818	20	4	469350	4.0894	2.16e-05	ARIH2OS
390	ENSG00000225399	PMT	RP11-3B7.1	3	49297518	49298744	1	protein_coding	NA	NA	NA	NA	8	11.88	2.69e-09	rs2099526	23	3	49292518	49303744	11	5	469350	6.0176	8.85e-10	RP11-3B7.1
392	ENSG00000228008	PMT	CTD-2330K9.3	3	49941278	49954370	1	protein_coding	NA	NA	NA	NA	20	13.15	3.76e-08	rs11130222;rs9831967	23	3	49936278	49959370	26	5	469350	5.7945	3.43e-09	CTD-2330K9.3
395	ENSG00000233276	PMT	GPX1	3	49394609	49396033	-1	protein_coding	2876	GPX1	0.00693165	-0.616399	12	13.18	2.65e-08	rs2099526	23	3	49389609	49401033	19	4	469350	5.8092	3.14e-09	GPX1
397	ENSG00000236980	PMT	C3orf84	3	49215065	49229291	-1	protein_coding	646498	C3orf84	0.000221292	0.0590497	17	15.13	2.59e-09	rs2099526	23	3	49210065	49234291	33	5	469350	5.9604	1.26e-09	C3orf84
7	ENSG00000010318	PMT	PHF7	3	52444673	52457657	1	protein_coding	51533	PHF7	0.0649139	NA	2	4.166	4.69e-06	rs2240919	24	3	52439673	52462657	18	5	469350	2.6771	0.0037127	PHF7
8	ENSG00000010322	PMT	NISCH	3	52489134	52527087	1	protein_coding	11188	NISCH	0.817101	-0.59315	2	2.925	6.11e-07	rs2240919	24	3	52484134	52532087	79	5	469350	1.2348	0.10845	NISCH
9	ENSG00000010327	PMT	STAB1	3	52529354	52558511	1	protein_coding	23166	STAB1	2.8e-25	-0.149285	20	10.12	6.2e-09	rs2240919;rs2071044	24	3	52524354	52563511	45	9	469350	5.5691	1.28e-08	STAB1
12	ENSG00000016864	PMT	GLT8D1	3	52728505	52740048	-1	protein_coding	55830	GLT8D1	0.00348978	NA	41	21.5	4.89e-08	rs2240919;rs2071044	24	3	52723505	52745048	24	3	469350	5.113	1.59e-07	GLT8D1
25	ENSG00000055955	PMT	ITIH4	3	52846991	52865495	-1	protein_coding	3700	ITIH4	4.63e-05	0.372344	45	22.3	1.15e-11	rs2071044;rs2240919;rs2581789;rs6803519	24	3	52841991	52870495	57	7	469350	6.6171	1.83e-11	ITIH4
26	ENSG00000055957	PMT	ITIH1	3	52811603	52826078	1	protein_coding	3697	ITIH1	4.79e-18	-0.271541	53	25.1	6.33e-09	rs2071044;rs2240919	24	3	52806603	52831078	45	3	469350	4.8701	5.58e-07	ITIH1
114	ENSG00000114841	PMT	DNAH1	3	52350335	52434507	1	protein_coding	25981	DNAH1	4.42e-20	-0.0979141	4	15.82	5.03e-06	rs2240919	24	3	52345335	52439507	110	8	469350	2.5804	0.0049345	DNAH1
115	ENSG00000114902	PMT	SPCS1	3	52738971	52742182	1	protein_coding	28972	SPCS1	0.118911	NA	29	12.57	4.89e-08	rs2240919;rs2071044	24	3	52733971	52747182	16	3	469350	5.1378	1.39e-07	SPCS1
116	ENSG00000114904	PMT	NEK4	3	52744800	52804965	-1	protein_coding	6787	NEK4	1.22e-12	-0.30452	95	24.2	5.58e-08	rs2240919;rs2071044	24	3	52739800	52809965	89	5	469350	5.0658	2.03e-07	NEK4
229	ENSG00000162267	PMT	ITIH3	3	52828784	52843025	1	protein_coding	3699	ITIH3	6.67e-12	0.023185	47	25.1	5.38e-10	rs2240919;rs2071044;rs2581789;rs6803519	24	3	52823784	52848025	38	5	469350	5.0329	2.42e-07	ITIH3
239	ENSG00000163930	PMT	BAP1	3	52435029	52444366	-1	protein_coding	8314	BAP1	0.385638	NA	1	4.166	4.69e-06	rs2240919	24	3	52430029	52449366	14	4	469350	2.0585	0.019773	BAP1
240	ENSG00000163933	PMT	RFT1	3	53122499	53164478	-1	protein_coding	91869	RFT1	3.17e-06	0.277385	1	0.302	1.4e-10	rs2581789	24	3	53117499	53169478	129	8	469350	1.7589	0.039297	RFT1
241	ENSG00000163935	PMT	SFMBT1	3	52937588	53080766	-1	protein_coding	51460	SFMBT1	0.995894	-0.337614	112	13.12	3.64e-12	rs2581789;rs6803519	24	3	52932588	53085766	276	13	469350	6.3209	1.3e-10	SFMBT1
242	ENSG00000163938	PMT	GNL3	3	52715172	52728508	1	protein_coding	26354	GNL3	1.54e-09	NA	43	21.5	4.89e-08	rs2240919;rs2071044	24	3	52710172	52733508	30	3	469350	5.1942	1.03e-07	GNL3
243	ENSG00000163939	PMT	PBRM1	3	52579368	52719933	-1	protein_coding	55193	PBRM1	1	NA	221	21.5	5.33e-08	rs2071044;rs2240919	24	3	52574368	52724933	238	8	469350	5.0903	1.79e-07	PBRM1
250	ENSG00000164088	PMT	PPM1M	3	52279841	52284613	1	protein_coding	132160	PPM1M	0.0923289	-0.870254	3	6.647	1.2e-05	rs2240919	24	3	52274841	52289613	19	5	469350	3.8304	6.4e-05	PPM1M
251	ENSG00000164091	PMT	WDR82	3	52288437	52322036	-1	protein_coding	80335	WDR82	0.923062	-0.84365	5	7.244	1.08e-05	rs2240919	24	3	52283437	52327036	66	9	469350	3.512	0.00022239	WDR82
268	ENSG00000168237	PMT	GLYCTK	3	52321105	52329272	1	protein_coding	132158	GLYCTK	1.36e-06	-0.331397	2	7.244	1.08e-05	rs2240919	24	3	52316105	52334272	28	6	469350	3.3609	0.0003885	GLYCTK
270	ENSG00000168268	PMT	NT5DC2	3	52558386	52569070	-1	protein_coding	64943	NT5DC2	0.00460887	NA	15	10.12	6.2e-09	rs2071044;rs2240919	24	3	52553386	52574070	38	5	469350	5.6506	8e-09	NT5DC2
271	ENSG00000168273	PMT	SMIM4	3	52568029	52613253	1	protein_coding	440957	SMIM4	NA	-0.0074017	78	18.58	6.2e-09	rs2071044;rs2240919	24	3	52563029	52618253	95	7	469350	5.3185	5.23e-08	SMIM4
295	ENSG00000173366	PMT	TLR9	3	52255097	52265206	-1	protein_coding	54106	TLR9	NA	-0.298969	1	1.536	1.21e-05	rs2240919	24	3	52250097	52270206	31	8	469350	2.9977	0.0013603	TLR9
386	ENSG00000213533	PMT	TMEM110	3	52870235	52931612	-1	protein_coding	375346	TMEM110	0.901349	0.93292	95	22.3	4.08e-12	rs6803519;rs2581789;rs2071044	24	3	52865235	52936612	131	9	469350	6.3511	1.07e-10	TMEM110
399	ENSG00000239732	PMT	TLR9	3	52255096	52273183	-1	protein_coding	54106	TLR9	0.000525226	-0.298969	3	6.647	1.2e-05	rs2240919	24	3	52250096	52278183	41	9	469350	3.255	0.00056697	TLR9
402	ENSG00000243696	PMT	RP5-966M1.6	3	52847298	52869745	-1	protein_coding	NA	NA	NA	NA	46	22.3	1.15e-11	rs2071044;rs2240919;rs2581789;rs6803519	24	3	52842298	52874745	64	7	469350	6.6953	1.08e-11	RP5-966M1.6
403	ENSG00000247596	PMT	TWF2	3	52262626	52273276	-1	protein_coding	11344	TWF2	0.85781	NA	3	6.647	1.2e-05	rs2240919	24	3	52257626	52278276	39	9	469350	3.2333	0.00061193	TWF2
405	ENSG00000248592	PMT	TMEM110-MUSTN1	3	52867137	52931578	-1	protein_coding	100526772	TMEM110-MUSTN1	0.684628	NA	97	22.3	4.08e-12	rs2581789;rs2071044;rs6803519	24	3	52862137	52936578	140	9	469350	6.4235	6.66e-11	TMEM110-MUSTN1
420	ENSG00000272305	PMT	RP11-894J14.5	3	53003135	53133469	-1	protein_coding	NA	NA	NA	NA	61	13.18	1.89e-12	rs2581789;rs6803519	24	3	52998135	53138469	301	15	469350	5.1351	1.41e-07	RP11-894J14.5
421	ENSG00000272573	PMT	MUSTN1	3	52867130	52869235	-1	protein_coding	389125	MUSTN1	0.00175219	0.119816	32	22.3	1.15e-11	rs2581789;rs2071044;rs6803519	24	3	52862130	52874235	27	4	469350	6.7212	9.01e-12	MUSTN1
235	ENSG00000163412	PMT	EIF4E3	3	71724567	71803924	-1	protein_coding	317649	EIF4E3	0.0042325	-2.05486	45	18.75	1.94e-09	rs73092536;rs114113354	25	3	71719567	71808924	248	33	469350	5.4884	2.03e-08	EIF4E3
236	ENSG00000163421	PMT	PROK2	3	71820807	71834357	-1	protein_coding	60675	PROK2	0.270454	-0.10809	7	3.918	3.07e-09	rs114113354;rs73092536	25	3	71815807	71839357	40	10	469350	3.2538	0.00056944	PROK2
282	ENSG00000170837	PMT	GPR27	3	71803201	71805647	1	protein_coding	2850	GPR27	0.598851	-0.467784	12	16.64	2.49e-09	rs73092536;rs114113354	25	3	71798201	71810647	28	8	469350	5.2437	7.87e-08	GPR27
113	ENSG00000114439	PMT	BBX	3	107241783	107530171	1	protein_coding	56987	BBX	0.958098	-0.473034	111	17.95	6.58e-10	rs638293;rs62263345	27	3	107236783	107535171	507	25	469350	5.755	4.33e-09	BBX
40	ENSG00000073711	PMT	PPP2R3A	3	135684515	135866733	1	protein_coding	5523	PPP2R3A	0.920488	-0.863679	10	6.459	1.6e-06	rs12330258	28	3	135679515	135871733	271	18	469350	3.6367	0.00013806	PPP2R3A
109	ENSG00000114054	PMT	PCCB	3	135969148	136056738	1	protein_coding	5096	PCCB	0.000735839	-0.38516	38	12.17	1.86e-08	rs6770476;rs12330258	28	3	135964148	136061738	129	16	469350	4.7774	8.88e-07	PCCB
124	ENSG00000118007	PMT	STAG1	3	136055077	136471220	-1	protein_coding	10274	STAG1	1	-0.647638	215	21.8	5.63e-09	rs12330258;rs6770476	28	3	136050077	136476220	621	23	469350	5.1534	1.28e-07	STAG1
221	ENSG00000158092	PMT	NCK1	3	136581050	136668665	1	protein_coding	4690	NCK1	0.00103503	-0.568989	4	16.5	2.44e-07	rs6770476	28	3	136576050	136673665	202	7	469350	1.9502	0.025574	NCK1
274	ENSG00000168917	PMT	SLC35G2	3	136537489	136574734	1	protein_coding	80723	SLC35G2	0.0663953	-0.300343	8	16.5	2.48e-08	rs6770476	28	3	136532489	136579734	110	5	469350	2.3075	0.010513	SLC35G2
300	ENSG00000174579	PMT	MSL2	3	135867764	135916083	-1	protein_coding	55167	MSL2	0.889664	-1.74205	2	2.947	1.6e-06	rs12330258	28	3	135862764	135921083	52	11	469350	5.0781	1.91e-07	MSL2
217	ENSG00000155903	PMT	RASA2	3	141205889	141334184	1	protein_coding	5922	RASA2	5.32e-17	-0.07197	51	14.59	4.23e-08	rs60654199	29	3	141200889	141339184	168	13	469350	4.213	1.26e-05	RASA2
22	ENSG00000053900	PMT	ANAPC4	4	25378835	25420120	1	protein_coding	29945	ANAPC4	0.463848	NA	3	23.7	7.62e-12	rs34811474	30	4	25373835	25425120	157	11	469350	3.9897	3.31e-05	ANAPC4
267	ENSG00000168228	PMT	ZCCHC4	4	25314407	25372005	1	protein_coding	29063	ZCCHC4	3.22e-05	0.118697	4	7.197	NA	rs34811474	30	4	25309407	25377005	197	17	469350	3.9152	4.52e-05	ZCCHC4
170	ENSG00000138821	PMT	SLC39A8	4	103172198	103352415	-1	protein_coding	64116	SLC39A8	0.891567	-0.202749	2	23.1	2.06e-14	rs13135092	32	4	103167198	103357415	512	28	469350	3.1236	0.00089325	SLC39A8
212	ENSG00000153064	PMT	BANK1	4	102332443	102995969	1	protein_coding	55024	BANK1	1.76e-10	-0.305251	7	3.926	1.08e-09	rs13126505;rs17199964;rs13135092	32	4	102327443	103000969	1549	68	469350	0.87764	0.19007	BANK1
273	ENSG00000168769	PMT	TET2	4	106067032	106200973	1	protein_coding	54790	TET2	7.05e-26	-0.493869	36	15.65	4.3e-12	rs2454202;rs2903385	33	4	106062032	106205973	264	21	469350	5.3535	4.31e-08	TET2
361	ENSG00000196782	PMT	MAML3	4	140637907	141075338	-1	protein_coding	55534	MAML3	0.329895	-0.192465	76	18.84	3.08e-09	rs13136239	34	4	140632907	141080338	972	93	469350	7.5113	2.93e-14	MAML3
211	ENSG00000152932	PMT	RAB3C	5	57878048	58155213	1	protein_coding	115827	RAB3C	0.0154963	1.19966	23	6.623	1.35e-09	rs425872;rs965795	36	5	57873048	58160213	792	50	469350	4.8008	7.9e-07	RAB3C
46	ENSG00000081189	PMT	MEF2C	5	88013975	88199922	-1	protein_coding	4208	MEF2C	0.00424617	-2.66223	59	18.12	1.28e-07	rs410671	38	5	88008975	88204922	321	23	469350	4.9293	4.13e-07	MEF2C
108	ENSG00000113391	PMT	FAM172A	5	92953775	93447404	-1	protein_coding	83989	FAM172A	0.0182871	-0.651395	263	19.44	1.64e-10	rs1004941;rs34030837;rs34854140;rs10064431;rs35408576	40	5	92948775	93452404	626	20	469350	6.3831	8.68e-11	FAM172A
303	ENSG00000175745	PMT	NR2F1	5	92919043	92930321	1	protein_coding	7025	NR2F1	NA	NA	15	19.4	2.07e-11	rs1004941;rs2083227	40	5	92914043	92935321	15	4	469350	6.3294	1.23e-10	NR2F1
339	ENSG00000185261	PMT	KIAA0825	5	93488671	93954309	-1	protein_coding	285600	KIAA0825	4.26e-07	-0.910429	57	18.75	5.39e-10	rs34854140;rs34030837;rs17377080	40	5	93483671	93959309	602	55	469350	5.6667	7.28e-09	KIAA0825
404	ENSG00000248483	PMT	POU5F2	5	93070508	93077343	-1	protein_coding	134187	POU5F2	0.00100875	-0.448785	9	14.88	2.67e-09	rs34854140;rs34030837	40	5	93065508	93082343	13	3	469350	5.6181	9.65e-09	POU5F2
275	ENSG00000168944	PMT	CEP120	5	122680579	122759286	-1	protein_coding	153241	CEP120	4.34e-11	-0.528865	24	31	6.8e-09	rs17474406	42	5	122675579	122764286	238	13	469350	2.1616	0.015324	CEP120
18	ENSG00000043143	PMT	JADE2	5	133860003	133918918	1	protein_coding	23338	JADE2	0.99931	-1.34998	13	22.5	4.3e-10	rs329117;rs329122;rs7738043	43	5	133855003	133923918	161	24	469350	5.2378	8.12e-08	JADE2
186	ENSG00000145863	PMT	GABRA6	5	160974069	161129599	1	protein_coding	2559	GABRA6	9.42e-08	-0.188943	8	10.12	1.97e-06	rs62381583	44	5	160969069	161134599	339	23	469350	3.0571	0.0011176	GABRA6
187	ENSG00000145864	PMT	GABRB2	5	160715436	160976050	-1	protein_coding	2561	GABRB2	0.940299	0.141704	109	15.4	2.36e-08	rs1644522;rs1946247;rs77848968;rs62381583	44	5	160710436	160981050	612	38	469350	6.9554	1.76e-12	GABRB2
220	ENSG00000156427	PMT	FGF18	5	170846660	170884627	1	protein_coding	8817	FGF18	0.175827	NA	8	18.6	3.68e-09	rs34772405	45	5	170841660	170889627	104	18	469350	4.1083	1.99e-05	FGF18
328	ENSG00000181163	PMT	NPM1	5	170814120	170838141	1	protein_coding	4869	NPM1	0.959044	-0.755407	15	18.6	1.41e-09	rs34772405	45	5	170809120	170843141	98	7	469350	5.0978	1.72e-07	NPM1
384	ENSG00000205269	PMT	TMEM170B	6	11537938	11583757	1	protein_coding	100113407	TMEM170B	0.674229	1.72769	48	17.6	2.29e-15	rs9348893;rs35516085	46	6	11532938	11588757	149	13	469350	5.1914	1.04e-07	TMEM170B
100	ENSG00000112137	PMT	PHACTR1	6	12717893	13288645	1	protein_coding	221692	PHACTR1	0.664117	NA	2	5.478	4.87e-08	rs9349379	47	6	12712893	13293645	1271	58	469350	3.589	0.00016599	PHACTR1
139	ENSG00000124575	PMT	HIST1H1D	6	26234440	26235216	-1	protein_coding	3007	HIST1H1D	NA	0.136123	4	5.84	7.14e-07	rs73395314	49	6	26229440	26240216	28	4	469350	3.8313	6.37e-05	HIST1H1D
140	ENSG00000124578	PMT	HIST1H4G	6	26246886	26247259	-1	protein_coding	8369	HIST1H4G	0.00263	-0.0509409	13	12.55	2.57e-07	rs73395314	49	6	26241886	26252259	28	6	469350	4.2756	9.53e-06	HIST1H4G
222	ENSG00000158406	PMT	HIST1H4H	6	26281283	26285762	-1	protein_coding	8365	HIST1H4H	0.00879033	1.05907	17	14.98	2.66e-08	rs73395314	49	6	26276283	26290762	45	5	469350	3.7788	7.88e-05	HIST1H4H
269	ENSG00000168242	PMT	HIST1H2BI	6	26273144	26273622	1	protein_coding	8346	HIST1H2BI	0.138012	-0.249748	20	10.36	2.66e-08	rs73395314	49	6	26268144	26278622	23	5	469350	5.2837	6.33e-08	HIST1H2BI
367	ENSG00000197459	PMT	HIST1H2BH	6	26251879	26252303	1	protein_coding	8345	HIST1H2BH	0.00029573	-0.173874	16	12.55	2.57e-07	rs73395314	49	6	26246879	26257303	21	4	469350	4.7934	8.2e-07	HIST1H2BH
373	ENSG00000198327	PMT	HIST1H4F	6	26240561	26240976	1	protein_coding	8361	HIST1H4F	0.181985	1.06312	9	12.55	2.57e-07	rs73395314	49	6	26235561	26245976	33	6	469350	3.8389	6.18e-05	HIST1H4F
409	ENSG00000256018	PMT	HIST1H3G	6	26271146	26271612	-1	protein_coding	8355	HIST1H3G	1.71e-05	0.23442	22	10.36	2.66e-08	rs73395314	49	6	26266146	26276612	25	5	469350	5.3864	3.59e-08	HIST1H3G
410	ENSG00000256316	PMT	HIST1H3F	6	26250370	26250835	-1	protein_coding	8968	HIST1H3F	0.0422154	-0.181854	15	12.55	2.57e-07	rs73395314	49	6	26245370	26255835	24	5	469350	4.6664	1.53e-06	HIST1H3F
15	ENSG00000030110	PMT	BAK1	6	33540329	33548019	-1	protein_coding	578	BAK1	0.00348655	-0.655757	6	7.717	5.71e-12	rs115775530;rs79586148;rs5745577	50	6	33535329	33553019	54	11	469350	4.7767	8.91e-07	BAK1
54	ENSG00000096395	PMT	MLN	6	33762450	33771788	-1	protein_coding	4295	MLN	0.00165857	0.983258	26	18.43	6.87e-10	rs3828783;rs482786;rs6915136;rs4713675	50	6	33757450	33776788	73	10	469350	5.8115	3.1e-09	MLN
55	ENSG00000096433	PMT	ITPR3	6	33588142	33664351	1	protein_coding	3710	ITPR3	4.98e-12	NA	78	20.2	1.71e-09	rs75468179;rs191549504;rs6915136;rs4713675;rs622917;rs4713656;rs3828783;rs482786	50	6	33583142	33669351	330	32	469350	6.0332	8.04e-10	ITPR3
102	ENSG00000112511	PMT	PHF1	6	33378176	33384230	1	protein_coding	5252	PHF1	0.999559	NA	1	17.18	1.54e-07	rs76496981	50	6	33373176	33389230	24	8	469350	4.7869	8.47e-07	PHF1
103	ENSG00000112514	PMT	CUTA	6	33384219	33386094	-1	protein_coding	51596	CUTA	1.14e-05	-0.619996	2	17.18	2.23e-08	rs76496981;rs79926713	50	6	33379219	33391094	17	5	469350	3.5312	0.00020687	CUTA
168	ENSG00000137288	PMT	UQCC2	6	33662070	33679504	-1	protein_coding	84300	UQCC2	0.0595477	0.254208	86	20.2	4.58e-09	rs4713675;rs622917;rs4713656;rs3828783;rs482786;rs6915136	50	6	33657070	33684504	112	8	469350	5.331	4.88e-08	UQCC2
227	ENSG00000161896	PMT	IP6K3	6	33689444	33714762	-1	protein_coding	117283	IP6K3	0.0485339	1.72324	63	22.1	1.13e-10	rs4713675;rs622917;rs6915136;rs482786;rs4713656;rs3828783	50	6	33684444	33719762	138	18	469350	6.3312	1.22e-10	IP6K3
228	ENSG00000161904	PMT	LEMD2	6	33738979	33756913	-1	protein_coding	221496	LEMD2	0.302373	0.39292	64	18.43	3.27e-08	rs482786;rs3828783;rs6915136	50	6	33733979	33761913	104	10	469350	4.885	5.17e-07	LEMD2
366	ENSG00000197283	PMT	SYNGAP1	6	33387847	33421466	1	protein_coding	8831	SYNGAP1	0.999998	-1.10912	3	17.18	1.34e-12	rs76496981;rs79926713;rs191549504	50	6	33382847	33426466	56	12	469350	3.9586	3.77e-05	SYNGAP1
381	ENSG00000204188	PMT	GGNBP1	6	33551515	33556803	1	protein_coding	449520	GGNBP1	NA	NA	1	7.717	2.55e-08	rs5745577	50	6	33546515	33561803	44	9	469350	2.8841	0.0019629	GGNBP1
382	ENSG00000204220	PMT	PFDN6	6	33257079	33266178	1	protein_coding	10471	PFDN6	0.859422	0.536101	1	2.13	NA	rs191549504	50	6	33252079	33271178	25	6	469350	3.5848	0.00016864	PFDN6
393	ENSG00000231925	PMT	TAPBP	6	33267471	33282164	-1	protein_coding	6892	TAPBP	0.000393582	0.574655	1	2.13	NA	rs191549504	50	6	33262471	33287164	32	5	469350	3.6789	0.00011712	TAPBP
396	ENSG00000236104	PMT	ZBTB22	6	33282183	33285719	-1	protein_coding	9278	ZBTB22	0.235099	0.0159136	1	2.13	NA	rs191549504	50	6	33277183	33290719	20	4	469350	4.1063	2.01e-05	ZBTB22
398	ENSG00000237441	PMT	RGL2	6	33259431	33267101	-1	protein_coding	5863	RGL2	0.0747683	-0.299562	1	2.13	NA	rs191549504	50	6	33254431	33272101	20	5	469350	3.5323	0.00020601	RGL2
414	ENSG00000269490	PMT	SBP1	6	33663196	33663474	-1	protein_coding	NA	NA	0.00238547	NA	52	15.98	4.58e-09	rs4713675;rs622917;rs4713656;rs3828783;rs482786;rs6915136	50	6	33658196	33668474	42	5	469350	5.1651	1.2e-07	SBP1
14	ENSG00000023892	PMT	DEF6	6	35265595	35289548	1	protein_coding	50619	DEF6	0.976824	0.153811	1	26.5	7.31e-09	rs33959228	51	6	35260595	35294548	58	8	469350	1.1942	0.1162	DEF6
29	ENSG00000064999	PMT	ANKS1A	6	34857042	35059179	1	protein_coding	23294	ANKS1A	0.84686	0.260683	1	5.582	1.06e-08	rs33959228	51	6	34852042	35064179	457	32	469350	2.0535	0.020011	ANKS1A
31	ENSG00000065029	PMT	ZNF76	6	35226686	35263762	1	protein_coding	7629	ZNF76	5.07e-16	0.397539	1	26.5	7.31e-09	rs33959228	51	6	35221686	35268762	99	9	469350	1.713	0.043354	ZNF76
32	ENSG00000065060	PMT	UHRF1BP1	6	34759857	34850915	1	protein_coding	54887	UHRF1BP1	2.47e-07	-0.830354	166	16.17	2.24e-09	rs142415291;rs6907508;rs74912731	51	6	34754857	34855915	262	15	469350	4.9746	3.27e-07	UHRF1BP1
138	ENSG00000124562	PMT	SNRPC	6	34725183	34741571	1	protein_coding	6631	SNRPC	0.727262	-0.35112	96	15.81	7.44e-09	rs142415291;rs6907508;rs74912731	51	6	34720183	34746571	88	6	469350	5.1073	1.63e-07	SNRPC
362	ENSG00000196821	PMT	C6orf106	6	34555065	34664636	-1	protein_coding	64771	C6orf106	0.45403	-1.13555	150	15.78	2.45e-09	rs6907508;rs74912731;rs142415291;rs33959228	51	6	34550065	34669636	212	13	469350	5.5103	1.79e-08	C6orf106
104	ENSG00000112655	PMT	PTK7	6	43044006	43129457	1	protein_coding	5754	PTK7	0.975879	-0.133444	38	16.88	1.88e-07	rs9472022;rs144767533	52	6	43039006	43134457	202	25	469350	5.0643	2.05e-07	PTK7
105	ENSG00000112658	PMT	SRF	6	43139037	43149243	1	protein_coding	6722	SRF	0.970031	-0.362002	50	18.73	3.23e-08	rs9472022;rs144767533	52	6	43134037	43154243	41	6	469350	5.5223	1.67e-08	SRF
106	ENSG00000112659	PMT	CUL9	6	43149913	43192325	1	protein_coding	23113	CUL9	0.967476	-0.19572	55	18.73	4.62e-09	rs144767533;rs9472022	52	6	43144913	43197325	96	12	469350	5.5932	1.11e-08	CUL9
107	ENSG00000112667	PMT	DNPH1	6	43193367	43197222	-1	protein_coding	10591	DNPH1	0.00071657	NA	25	15.69	4.62e-09	rs9472022;rs144767533	52	6	43188367	43202222	34	7	469350	5.2578	7.29e-08	DNPH1
188	ENSG00000146216	PMT	TTBK1	6	43211418	43255997	1	protein_coding	84630	TTBK1	0.997307	-1.31892	5	5.943	2.36e-07	rs144767533	52	6	43206418	43260997	107	14	469350	4.3854	5.79e-06	TTBK1
11	ENSG00000014123	PMT	UFL1	6	96969471	97003152	1	protein_coding	23376	UFL1	1.91e-12	0.437845	15	9.701	7.72e-07	rs3860229	54	6	96964471	97008152	53	8	469350	5.3516	4.36e-08	UFL1
101	ENSG00000112214	PMT	FHL5	6	97010424	97064512	1	protein_coding	9457	FHL5	1.68e-08	-0.641947	51	15.93	1.27e-08	rs3860229	54	6	97005424	97069512	157	11	469350	5.6697	7.15e-09	FHL5
352	ENSG00000187772	PMT	LIN28B	6	105404923	105531207	1	protein_coding	389421	LIN28B	0.721962	-1.01937	33	13.51	2.14e-08	rs370771	55	6	105399923	105536207	160	19	469350	5.1409	1.37e-07	LIN28B
10	ENSG00000010810	PMT	FYN	6	111981535	112194655	-1	protein_coding	2534	FYN	0.995636	-0.355551	124	21.1	1.34e-08	rs77365247	56	6	111976535	112199655	516	26	469350	5.4767	2.17e-08	FYN
210	ENSG00000152818	PMT	UTRN	6	144606837	145174170	1	protein_coding	7402	UTRN	2.97e-09	-0.121019	21	11.08	4.59e-09	rs6926377	57	6	144601837	145179170	1051	62	469350	4.1398	1.74e-05	UTRN
24	ENSG00000055211	PMT	GINM1	6	149887430	149912884	1	protein_coding	116254	GINM1	7.71e-05	-0.261942	38	15.18	5.18e-08	rs10872648	58	6	149882430	149917884	30	3	469350	4.9067	4.63e-07	GINM1
131	ENSG00000120253	PMT	NUP43	6	150045451	150070801	-1	protein_coding	348995	NUP43	3.54e-06	0.0801875	68	18.15	1.28e-08	rs10872648	58	6	150040451	150075801	56	4	469350	5.3139	5.36e-08	NUP43
132	ENSG00000120256	PMT	LRP11	6	150139934	150186199	-1	protein_coding	84918	LRP11	0.10097	-0.426574	86	15.75	2.41e-08	rs10872648	58	6	150134934	150191199	84	4	469350	5.0252	2.51e-07	LRP11
133	ENSG00000120265	PMT	PCMT1	6	150070579	150132556	1	protein_coding	5110	PCMT1	0.446384	-0.308497	176	20.4	1.28e-08	rs10872648	58	6	150065579	150137556	161	3	469350	5.2801	6.46e-08	PCMT1
156	ENSG00000131013	PMT	PPIL4	6	149825869	149867174	-1	protein_coding	85313	PPIL4	1.68e-05	-0.526398	1	5.617	3.14e-06	rs10872648	58	6	149820869	149872174	47	3	469350	2.5344	0.0056325	PPIL4
157	ENSG00000131023	PMT	LATS1	6	149979289	150039392	-1	protein_coding	9113	LATS1	0.999927	0.772129	91	18.15	2.88e-08	rs10872648	58	6	149974289	150044392	88	3	469350	5.2461	7.77e-08	LATS1
252	ENSG00000164520	PMT	RAET1E	6	150204511	150219238	-1	protein_coding	135250	RAET1E	1.86e-05	0.443065	4	9.774	0.00150155	rs10872648	58	6	150199511	150224238	85	5	469350	3.2198	0.0006415	RAET1E
344	ENSG00000186625	PMT	KATNA1	6	149916009	149970108	-1	protein_coding	11104	KATNA1	0.00192588	-0.381085	121	16.22	1.44e-08	rs10872648	58	6	149911009	149975108	113	4	469350	5.3569	4.23e-08	KATNA1
153	ENSG00000130338	PMT	TULP4	6	158733692	158932860	1	protein_coding	56995	TULP4	0.999937	1.91927	51	17.47	4.19e-08	rs6912265	59	6	158728692	158937860	687	26	469350	3.2673	0.00054299	TULP4
39	ENSG00000073067	PMT	CYP2W1	7	1022835	1029276	1	protein_coding	54905	CYP2W1	0.000980916	NA	3	0.606	6.39e-07	rs10224368	60	7	1017835	1034276	54	11	469350	3.6762	0.00011838	CYP2W1
189	ENSG00000146540	PMT	C7orf50	7	1036622	1177896	-1	protein_coding	84310	C7orf50	0.00139621	1.0724	16	9.006	4.87e-08	rs10224368	60	7	1031622	1182896	690	27	469350	4.1797	1.46e-05	C7orf50
253	ENSG00000164849	PMT	GPR146	7	1084212	1098897	1	protein_coding	115330	GPR146	0.00279413	0.3554	3	9.006	4.87e-08	rs10224368	60	7	1079212	1103897	141	13	469350	3.23	0.00061894	GPR146
400	ENSG00000240230	PMT	COX19	7	938415	1015235	-1	protein_coding	90639	COX19	0.000108651	1.39868	1	0.438	2.51e-06	rs10224368	60	7	933415	1020235	314	48	469350	3.0709	0.0010671	COX19
190	ENSG00000146555	PMT	SDK1	7	3341080	4308632	1	protein_coding	221935	SDK1	0.005016	2.23971	131	14.86	1.67e-08	rs10259354	61	7	3336080	4313632	3446	100	469350	6.8089	4.92e-12	SDK1
88	ENSG00000105866	PMT	SP4	7	21467652	21554440	1	protein_coding	6671	SP4	0.951288	0.671149	48	15.5	9.91e-09	rs7798894	62	7	21462652	21559440	277	23	469350	5.2237	8.77e-08	SP4
214	ENSG00000153814	PMT	JAZF1	7	27870192	28220362	-1	protein_coding	221895	JAZF1	0.958302	-0.943258	20	20.2	2.95e-08	rs11495981	63	7	27865192	28225362	840	67	469350	3.176	0.00074659	JAZF1
378	ENSG00000198822	PMT	GRM3	7	86273230	86494200	1	protein_coding	2913	GRM3	0.98471	-0.444756	68	17.61	1.16e-08	rs274622	64	7	86268230	86499200	406	31	469350	5.5226	1.67e-08	GRM3
5	ENSG00000004864	PMT	SLC25A13	7	95749532	95951459	-1	protein_coding	10165	SLC25A13	1.94e-15	-0.814745	139	17.17	1.71e-08	rs6966540;rs10156143	65	7	95744532	95956459	251	14	469350	5.322	5.13e-08	SLC25A13
223	ENSG00000158560	PMT	DYNC1I1	7	95401866	95739634	1	protein_coding	1780	DYNC1I1	0.0116377	0.222837	11	12.75	1.21e-08	rs6966540	65	7	95396866	95744634	818	62	469350	3.4132	0.00032105	DYNC1I1
47	ENSG00000087077	PMT	TRIP6	7	100464760	100471076	1	protein_coding	7205	TRIP6	0.659398	0.410347	8	3.134	4.55e-06	rs117450257	66	7	100459760	100476076	31	7	469350	2.4868	0.0064442	TRIP6
48	ENSG00000087085	PMT	ACHE	7	100487615	100494594	-1	protein_coding	43	ACHE	0.996675	NA	15	22.3	3.8e-06	rs117450257	66	7	100482615	100499594	43	7	469350	2.9161	0.0017721	ACHE
49	ENSG00000087087	PMT	SRRT	7	100472733	100486285	1	protein_coding	51593	SRRT	0.982968	-0.201776	10	22.3	4.55e-06	rs117450257	66	7	100467733	100491285	44	7	469350	2.625	0.0043327	SRRT
191	ENSG00000146828	PMT	SLC12A9	7	100424442	100464631	1	protein_coding	56996	SLC12A9	2.37e-06	-0.497794	14	3.134	2.09e-08	rs117450257	66	7	100419442	100469631	97	16	469350	3.3817	0.00036021	SLC12A9
308	ENSG00000176125	PMT	UFSP1	7	100486346	100487339	-1	protein_coding	402682	UFSP1	0.00559927	NA	8	22.3	4.64e-06	rs117450257	66	7	100481346	100492339	24	6	469350	3.1991	0.0006893	UFSP1
165	ENSG00000135250	PMT	SRPK2	7	104751151	105039755	-1	protein_coding	6733	SRPK2	0.997504	-0.650865	1	15.83	4.23e-08	rs55658584	67	7	104746151	105044755	489	16	469350	3.0662	0.0010839	SRPK2
145	ENSG00000128573	PMT	FOXP2	7	113726382	114333827	1	protein_coding	93986	FOXP2	0.996179	-0.404517	181	18.18	2.56e-10	rs1450833;rs12672683;rs12537376;rs10228350;rs1859100	68	7	113721382	114338827	752	41	469350	6.3766	9.05e-11	FOXP2
158	ENSG00000131558	PMT	EXOC4	7	132937829	133751342	1	protein_coding	60412	EXOC4	0.000726958	0.416473	527	20.3	9.67e-19	rs35542623;rs10262862;rs12707117;rs2971970;rs1345938;rs7800006;rs1030268;rs12531713;rs2953617;rs10279261	70	7	132932829	133756342	1321	30	469350	8.6109	3.62e-18	EXOC4
2	ENSG00000002726	PMT	AOC1	7	150521715	150558592	1	protein_coding	26	AOC1	1.24e-08	1.02336	1	9.249	4.54e-08	rs1049748	71	7	150516715	150563592	207	19	469350	3.0905	0.00099925	AOC1
45	ENSG00000078674	PMT	PCM1	8	17780349	17885478	1	protein_coding	5108	PCM1	NA	0.181265	111	17.35	3.2e-08	rs6990207	72	8	17775349	17890478	470	20	469350	4.63	1.83e-06	PCM1
84	ENSG00000104760	PMT	FGL1	8	17721889	17767874	-1	protein_coding	2267	FGL1	1.87e-16	1.26396	4	6.626	3.07e-06	rs6990207	72	8	17716889	17772874	355	16	469350	4.6984	1.31e-06	FGL1
85	ENSG00000104763	PMT	ASAH1	8	17913934	17942494	-1	protein_coding	427	ASAH1	5.36e-11	2.32447	10	15.6	8.75e-07	rs6990207	72	8	17908934	17947494	223	17	469350	4.3749	6.07e-06	ASAH1
17	ENSG00000042832	PMT	TG	8	133879203	134147147	1	protein_coding	7038	TG	2.63e-29	-0.239932	2	5.741	8.4e-11	rs2467997	74	8	133874203	134152147	823	43	469350	3.3508	0.00040292	TG
146	ENSG00000129292	PMT	PHF20L1	8	133787618	133861052	1	protein_coding	51105	PHF20L1	0.999912	-0.146737	12	18.13	8.26e-11	rs2553596;rs2467997	74	8	133782618	133866052	131	11	469350	5.1073	1.63e-07	PHF20L1
137	ENSG00000123908	PMT	AGO2	8	141541264	141645718	-1	protein_coding	27161	AGO2	0.999992	-0.0298215	8	5.389	4.74e-07	rs6578129	76	8	141536264	141650718	278	28	469350	4.0519	2.54e-05	AGO2
278	ENSG00000169398	PMT	PTK2	8	141667999	142012315	-1	protein_coding	5747	PTK2	0.999993	-0.489091	54	13.89	2.54e-08	rs6578129	76	8	141662999	142017315	484	11	469350	4.1996	1.34e-05	PTK2
283	ENSG00000171045	PMT	TSNARE1	8	143293441	143484601	-1	protein_coding	203062	TSNARE1	3.6e-07	NA	59	14.3	3.17e-08	rs13262595	78	8	143288441	143489601	695	33	469350	4.6373	1.76e-06	TSNARE1
152	ENSG00000130222	PMT	GADD45G	9	92219928	92221470	1	protein_coding	10912	GADD45G	0.720982	0.241975	19	10.78	5.41e-06	rs10797119	80	9	92214928	92226470	32	5	469350	4.4046	5.3e-06	GADD45G
19	ENSG00000048828	PMT	FAM120A	9	96214004	96328397	1	protein_coding	23196	FAM120A	0.999907	-0.298117	99	18.33	6.27e-10	rs10992729;rs10821169	81	9	96209004	96333397	334	19	469350	5.9038	1.78e-09	FAM120A
357	ENSG00000188938	PMT	FAM120AOS	9	96208776	96215874	-1	protein_coding	158293	FAM120AOS	0.514391	0.00743144	10	8.712	6.27e-10	rs10992729;rs10821169	81	9	96203776	96220874	53	10	469350	3.908	4.65e-05	FAM120AOS
369	ENSG00000197724	PMT	PHF2	9	96338689	96441869	1	protein_coding	5253	PHF2	0.994132	0.745198	115	11.57	2.79e-09	rs10992729;rs10821169	81	9	96333689	96446869	441	24	469350	5.1307	1.44e-07	PHF2
192	ENSG00000148219	PMT	ASTN2	9	119187504	120177348	-1	protein_coding	23245	ASTN2	0.989172	NA	4	7.687	6.67e-10	rs6478241	82	9	119182504	120182348	2807	133	469350	6.0892	5.67e-10	ASTN2
44	ENSG00000078403	PMT	MLLT10	10	21823094	22032559	1	protein_coding	8028	MLLT10	0.999584	-0.518307	65	11.8	2.69e-09	rs2183271	84	10	21818094	22037559	177	23	469350	5.2042	9.74e-08	MLLT10
167	ENSG00000136770	PMT	DNAJC1	10	22045466	22292698	-1	protein_coding	64215	DNAJC1	1.42e-08	NA	14	12.69	1.36e-07	rs2183271	84	10	22040466	22297698	336	14	469350	3.8548	5.79e-05	DNAJC1
327	ENSG00000180592	PMT	SKIDA1	10	21802407	21814611	-1	protein_coding	387640	SKIDA1	NA	-1.17475	15	22	7.41e-09	rs2183271	84	10	21797407	21819611	12	3	469350	3.2287	0.00062172	SKIDA1
383	ENSG00000204682	PMT	CASC10	10	21781587	21786191	-1	protein_coding	399726	CASC10	0.0200549	-1.90404	8	14.69	4.79e-06	rs2183271	84	10	21776587	21791191	9	3	469350	3.9929	3.26e-05	CASC10
96	ENSG00000108219	PMT	TSPAN14	10	82213922	82292879	1	protein_coding	81619	TSPAN14	0.86307	0.557036	101	15.41	1.26e-10	rs7086496;rs8735;rs9633740;rs4933397;rs873257	85	10	82208922	82297879	194	23	469350	6.6804	1.19e-11	TSPAN14
135	ENSG00000122378	PMT	FAM213A	10	82167585	82192753	1	protein_coding	84293	FAM213A	0.000157315	0.703055	41	12.39	1.35e-08	rs8735;rs7086496	85	10	82162585	82197753	105	13	469350	5.3218	5.14e-08	FAM213A
161	ENSG00000133665	PMT	DYDC2	10	82104501	82127829	1	protein_coding	84332	DYDC2	0.0233122	0.648187	7	13.51	9.18e-06	rs8735	85	10	82099501	82132829	111	10	469350	4.7847	8.56e-07	DYDC2
281	ENSG00000170788	PMT	DYDC1	10	82095861	82116511	-1	protein_coding	143241	DYDC1	0.00206579	0.27062	9	13.51	9.18e-06	rs8735	85	10	82090861	82121511	82	12	469350	5.0458	2.26e-07	DYDC1
316	ENSG00000178217	PMT	SH2D4B	10	82297658	82406316	1	protein_coding	387694	SH2D4B	3.12e-07	0.473248	6	5.843	3.8e-05	rs9633740	85	10	82292658	82411316	426	37	469350	3.612	0.00015195	SH2D4B
53	ENSG00000095485	PMT	CWF19L1	10	101992055	102027437	-1	protein_coding	55280	CWF19L1	5.69e-09	0.127599	17	11.74	2.64e-10	rs2862954;rs11596211	86	10	101987055	102032437	105	9	469350	3.7985	7.28e-05	CWF19L1
89	ENSG00000107566	PMT	ERLIN1	10	101909851	101948091	-1	protein_coding	10613	ERLIN1	0.931709	-1.47464	10	20.2	6.2e-14	rs2862954;rs11596211	86	10	101904851	101953091	88	9	469350	2.9488	0.0015951	ERLIN1
90	ENSG00000107593	PMT	PKD2L1	10	102047903	102090243	-1	protein_coding	9033	PKD2L1	6.57e-17	-0.61191	2	1.391	2.64e-10	rs2862954;rs11596211	86	10	102042903	102095243	103	16	469350	3.2707	0.0005365	PKD2L1
129	ENSG00000120054	PMT	CPN1	10	101801950	101841634	-1	protein_coding	1369	CPN1	1.33e-06	-0.249009	38	15.25	1.9e-09	rs11596211	86	10	101796950	101846634	130	17	469350	4.9476	3.76e-07	CPN1
359	ENSG00000196072	PMT	BLOC1S2	10	102033713	102046469	-1	protein_coding	282991	BLOC1S2	0.0560249	-0.205282	9	11.74	2.64e-10	rs2862954;rs11596211	86	10	102028713	102051469	57	8	469350	4.3789	5.96e-06	BLOC1S2
385	ENSG00000213341	PMT	CHUK	10	101948055	101989376	-1	protein_coding	1147	CHUK	0.998704	-0.488117	10	8.502	2.66e-10	rs2862954;rs11596211	86	10	101943055	101994376	100	10	469350	3.8114	6.91e-05	CHUK
27	ENSG00000059915	PMT	PSD	10	104162376	104181296	-1	protein_coding	5662	PSD	0.987334	NA	1	3.277	0.0002263	rs61874768	87	10	104157376	104186296	36	11	469350	4.9442	3.82e-07	PSD
42	ENSG00000076685	PMT	NT5C2	10	104845940	104953056	-1	protein_coding	22978	NT5C2	0.0521979	0.0483286	56	13.65	6.1e-10	rs28606370	87	10	104840940	104958056	259	13	469350	5.559	1.36e-08	NT5C2
43	ENSG00000077150	PMT	NFKB2	10	104153867	104162281	1	protein_coding	4791	NFKB2	0.999696	-0.681517	3	3.277	2.93e-05	rs61874768	87	10	104148867	104167281	32	9	469350	4.7403	1.07e-06	NFKB2
92	ENSG00000107829	PMT	FBXW4	10	103370423	103455052	-1	protein_coding	6468	FBXW4	0.00069101	NA	45	18.98	1.21e-08	rs75299772	87	10	103365423	103460052	114	11	469350	4.9734	3.29e-07	FBXW4
93	ENSG00000107831	PMT	FGF8	10	103529899	103535854	-1	protein_coding	2253	FGF8	0.927195	NA	8	15.48	1.15e-09	rs61873589;rs2305191	87	10	103524899	103540854	11	4	469350	3.675	0.00011891	FGF8
94	ENSG00000107833	PMT	NPM3	10	103541082	103543170	-1	protein_coding	10360	NPM3	0.859176	-0.407072	5	15.48	1.15e-09	rs61873589	87	10	103536082	103548170	10	4	469350	5.7393	4.75e-09	NPM3
95	ENSG00000107862	PMT	GBF1	10	104005289	104142656	1	protein_coding	8729	GBF1	4.12e-07	-0.0780151	12	10.46	1.96e-05	rs61874768	87	10	104000289	104147656	207	24	469350	4.8646	5.74e-07	GBF1
127	ENSG00000120029	PMT	C10orf76	10	103605356	103815950	-1	protein_coding	79591	C10orf76	0.0553398	0.414157	61	16.12	8.41e-12	rs10883701;rs61873589;rs2305191;rs11191203	87	10	103600356	103820950	265	22	469350	6.1763	3.28e-10	C10orf76
128	ENSG00000120049	PMT	KCNIP2	10	103585731	103603677	-1	protein_coding	30819	KCNIP2	0.0186882	NA	13	13.85	1.74e-11	rs61873589;rs10883701;rs2305191	87	10	103580731	103608677	41	10	469350	6.6826	1.17e-11	KCNIP2
130	ENSG00000120055	PMT	C10orf95	10	104209594	104211300	-1	protein_coding	79946	C10orf95	0.0113912	-0.659448	1	4.604	0.000237819	rs61874768	87	10	104204594	104216300	15	7	469350	1.7724	0.038161	C10orf95
193	ENSG00000148795	PMT	CYP17A1	10	104590288	104597290	-1	protein_coding	1586	CYP17A1	0.0350306	0.086682	19	9.785	2.28e-09	rs192569;rs28606370	87	10	104585288	104602290	40	7	469350	5.6507	7.99e-09	CYP17A1
194	ENSG00000148842	PMT	CNNM2	10	104678050	104849978	1	protein_coding	54805	CNNM2	0.994106	-0.511524	76	15.46	1.79e-10	rs28606370	87	10	104673050	104854978	427	21	469350	5.9214	1.6e-09	CNNM2
219	ENSG00000156398	PMT	SFXN2	10	104474295	104503249	1	protein_coding	118980	SFXN2	0.00108457	-0.837011	6	8.611	3.39e-08	rs192569;rs12763284	87	10	104469295	104508249	67	11	469350	3.8594	5.68e-05	SFXN2
254	ENSG00000166167	PMT	BTRC	10	103113820	103317078	1	protein_coding	8945	BTRC	0.863168	-1.67976	14	14.78	1.49e-06	rs75299772	87	10	103108820	103322078	416	15	469350	4.0245	2.86e-05	BTRC
255	ENSG00000166169	PMT	POLL	10	103338639	103348027	-1	protein_coding	27343	POLL	2.25e-11	-0.585736	3	23.5	1.73e-07	rs75299772	87	10	103333639	103353027	29	4	469350	3.5372	0.00020222	POLL
256	ENSG00000166171	PMT	DPCD	10	103330317	103369425	1	protein_coding	25911	DPCD	0.0027034	-0.437763	14	23.5	7.69e-08	rs75299772	87	10	103325317	103374425	76	8	469350	4.1813	1.45e-05	DPCD
257	ENSG00000166189	PMT	HPS6	10	103825147	103827792	1	protein_coding	79803	HPS6	0.301742	-0.08466	4	10.21	8.03e-11	rs61873589;rs11191203;rs61874768	87	10	103820147	103832792	19	7	469350	4.9866	3.07e-07	HPS6
258	ENSG00000166272	PMT	WBP1L	10	104503727	104576021	1	protein_coding	54838	WBP1L	0.909387	0.61464	20	19.26	2.28e-09	rs12763284;rs192569;rs28606370	87	10	104498727	104581021	221	23	469350	4.9936	2.96e-07	WBP1L
259	ENSG00000166275	PMT	C10orf32	10	104613980	104624718	1	protein_coding	119032	C10orf32	0.0316379	0.490358	26	8.184	3.34e-10	rs28606370;rs192569	87	10	104608980	104629718	48	7	469350	6.0796	6.02e-10	C10orf32
374	ENSG00000198408	PMT	MGEA5	10	103544200	103578696	-1	protein_coding	10724	MGEA5	0.714104	-1.58404	20	15.48	1.22e-11	rs61873589;rs10883701;rs2305191;rs11191203	87	10	103539200	103583696	55	10	469350	5.6428	8.36e-09	MGEA5
377	ENSG00000198728	PMT	LDB1	10	103867317	103880210	-1	protein_coding	8861	LDB1	0.879454	NA	1	15.16	3.27e-08	rs61874768	87	10	103862317	103885210	35	10	469350	3.5335	0.00020502	LDB1
388	ENSG00000214435	PMT	AS3MT	10	104629273	104661656	1	protein_coding	57412	AS3MT	5.09e-07	0.726881	44	15.93	1.79e-10	rs28606370;rs192569	87	10	104624273	104666656	128	13	469350	5.9611	1.25e-09	AS3MT
418	ENSG00000270316	PMT	C10orf32-ASMT	10	104614029	104661656	1	protein_coding	100528007	C10orf32-ASMT	NA	NA	57	15.93	1.79e-10	rs28606370;rs192569	87	10	104609029	104666656	162	15	469350	6.1477	3.93e-10	C10orf32-ASMT
218	ENSG00000156395	PMT	SORCS3	10	106400859	107024993	1	protein_coding	22986	SORCS3	0.325134	0.170375	9	20.4	2.83e-09	rs11599236	88	10	106395859	107029993	1741	45	469350	4.3988	5.44e-06	SORCS3
91	ENSG00000107679	PMT	PLEKHA1	10	124134212	124191867	1	protein_coding	59338	PLEKHA1	0.0177773	-0.988609	40	17.59	5.89e-10	rs2421017	89	10	124129212	124196867	151	15	469350	5.6669	7.27e-09	PLEKHA1
287	ENSG00000171798	PMT	KNDC1	10	134973951	135039916	1	protein_coding	85442	KNDC1	4.44e-05	-0.0880718	16	11.89	1.31e-08	rs12765185	90	10	134968951	135044916	301	21	469350	3.6884	0.00011282	KNDC1
364	ENSG00000197177	PMT	GPR123	10	134884433	134945179	1	protein_coding	84435	GPR123	0.512155	0.355334	7	9.199	9.3e-08	rs12765185	90	10	134879433	134950179	275	30	469350	4.0272	2.82e-05	GPR123
99	ENSG00000110693	PMT	SOX6	11	15987995	16761138	-1	protein_coding	55553	SOX6	0.999531	-2.52258	59	18.09	3.39e-12	rs61883178;rs74925216;rs7932056	91	11	15982995	16766138	1219	46	469350	5.2661	6.97e-08	SOX6
195	ENSG00000149084	PMT	HSD17B12	11	43577986	43878167	1	protein_coding	51144	HSD17B12	0.00555448	-0.701698	7	5.832	3.85e-09	rs55670730	92	11	43572986	43883167	616	27	469350	3.5645	0.00018228	HSD17B12
98	ENSG00000110031	PMT	LPXN	11	58294344	58345693	-1	protein_coding	9404	LPXN	0.0172004	-0.501834	56	11.6	2.04e-08	rs10896795;rs4619168	93	11	58289344	58350693	91	11	469350	5.5491	1.44e-08	LPXN
196	ENSG00000149124	PMT	GLYAT	11	58407899	58499447	-1	protein_coding	10249	GLYAT	8.04e-05	-0.431791	109	13.24	3.33e-09	rs4619168;rs10896795	93	11	58402899	58504447	343	21	469350	4.8655	5.71e-07	GLYAT
291	ENSG00000172362	PMT	OR5B12	11	58206593	58207646	-1	protein_coding	390191	OR5B12	0.31093	-0.20036	44	13.55	4.14e-08	rs10896795;rs4619168	93	11	58201593	58212646	33	5	469350	5.2968	5.89e-08	OR5B12
292	ENSG00000172365	PMT	OR5B2	11	58189738	58190786	-1	protein_coding	390190	OR5B2	0.00563537	0.488023	77	15.08	8.44e-08	rs10896795;rs4619168	93	11	58184738	58195786	49	3	469350	5.0343	2.4e-07	OR5B2
293	ENSG00000172769	PMT	OR5B3	11	58169937	58170882	-1	protein_coding	441608	OR5B3	0.00100173	0.0983666	35	6.553	8.44e-08	rs10896795;rs4619168	93	11	58164937	58175882	61	2	469350	3.688	0.00011302	OR5B3
345	ENSG00000186660	PMT	ZFP91	11	58346584	58388515	1	protein_coding	80829	ZFP91	0.983773	-0.545159	45	26.1	1.29e-08	rs4619168;rs10896795	93	11	58341584	58393515	79	12	469350	5.4669	2.29e-08	ZFP91
372	ENSG00000198283	PMT	OR5B21	11	58274648	58275578	-1	protein_coding	219968	OR5B21	9.45e-05	-0.114879	10	11.6	3.16e-08	rs4619168;rs10896795	93	11	58269648	58280578	7	3	469350	5.6674	7.25e-09	OR5B21
401	ENSG00000242689	PMT	CNTF	11	58390146	58393198	1	protein_coding	1270	CNTF	0.000349252	-0.109965	22	19.5	3.18e-08	rs4619168;rs10896795	93	11	58385146	58398198	19	5	469350	5.5609	1.34e-08	CNTF
407	ENSG00000255073	PMT	ZFP91-CNTF	11	58346645	58392112	1	protein_coding	386607	ZFP91-CNTF	NA	NA	48	26.1	1.29e-08	rs4619168;rs10896795	93	11	58341645	58397112	86	13	469350	5.5701	1.27e-08	ZFP91-CNTF
415	ENSG00000269570	PMT	AP001350.1	11	58378589	58378759	-1	protein_coding	NA	NA	NA	NA	16	26.1	2.85e-08	rs4619168;rs10896795	93	11	58373589	58383759	25	7	469350	5.0639	2.05e-07	AP001350.1
197	ENSG00000149294	PMT	NCAM1	11	112831997	113149158	1	protein_coding	4684	NCAM1	NA	NA	111	14.71	1e-09	rs7105462	95	11	112826997	113154158	862	50	469350	5.6812	6.69e-09	NCAM1
164	ENSG00000134532	PMT	SOX5	12	23682440	24103966	-1	protein_coding	6660	SOX5	0.999399	-0.598077	3	0.523	4.42e-09	rs12308843	97	12	23677440	24108966	953	98	469350	5.1986	1e-07	SOX5
35	ENSG00000067715	PMT	SYT1	12	79257773	79845788	1	protein_coding	6857	SYT1	0.83718	-1.21528	10	21.6	1.97e-08	rs6539344	98	12	79252773	79850788	1237	59	469350	1.9125	0.027906	SYT1
336	ENSG00000185046	PMT	ANKS1B	12	99120235	100378432	-1	protein_coding	56899	ANKS1B	0.992772	NA	271	18.41	6.92e-11	rs6538900;rs6538896;rs7961884	99	12	99115235	100383432	2763	143	469350	5.9798	1.12e-09	ANKS1B
208	ENSG00000151136	PMT	BTBD11	12	107712190	108053419	1	protein_coding	121551	BTBD11	0.993433	-0.0117081	2	2.087	3.83e-06	rs58019646	100	12	107707190	108058419	848	60	469350	0.4628	0.32175	BTBD11
77	ENSG00000102837	PMT	OLFM4	13	53602894	53626192	1	protein_coding	10562	OLFM4	2.41e-06	0.814566	3	4.975	3.92e-08	rs2759694	102	13	53597894	53631192	85	18	469350	4.2002	1.33e-05	OLFM4
340	ENSG00000185352	PMT	HS6ST3	13	96743093	97485671	1	protein_coding	266722	HS6ST3	0.747378	NA	14	17.51	1.11e-08	rs529060	104	13	96738093	97490671	1627	61	469350	5.1534	1.28e-07	HS6ST3
71	ENSG00000100767	PMT	PAPLN	14	73704205	73741348	1	protein_coding	89932	PAPLN	5.13e-22	-0.24989	13	15.79	1.05e-07	rs12435797	105	14	73699205	73746348	112	21	469350	2.6207	0.0043877	PAPLN
162	ENSG00000133961	PMT	NUMB	14	73741815	73930348	-1	protein_coding	8650	NUMB	0.0243992	-0.0164953	89	15.79	2.62e-08	rs12435797	105	14	73736815	73935348	369	19	469350	4.8832	5.22e-07	NUMB
348	ENSG00000187105	PMT	HEATR4	14	73945189	74025651	-1	protein_coding	399671	HEATR4	6.23e-17	0.49276	15	14.25	9.31e-06	rs12435797	105	14	73940189	74030651	115	21	469350	2.19	0.014261	HEATR4
144	ENSG00000127152	PMT	BCL11B	14	99635624	99737861	-1	protein_coding	64919	BCL11B	0.929785	-2.62425	10	15.92	3.04e-08	rs2693672	106	14	99630624	99742861	215	32	469350	4.1366	1.76e-05	BCL11B
50	ENSG00000088808	PMT	PPP1R13B	14	104200089	104313927	-1	protein_coding	23368	PPP1R13B	0.976929	-0.731116	147	13.05	7.38e-08	rs2006281	107	14	104195089	104318927	251	11	469350	4.9074	4.62e-07	PPP1R13B
70	ENSG00000100711	PMT	ZFYVE21	14	104182067	104200005	1	protein_coding	79038	ZFYVE21	0.713443	NA	8	6.342	7.38e-08	rs2006281	107	14	104177067	104205005	49	8	469350	4.6394	1.75e-06	ZFYVE21
142	ENSG00000126215	PMT	XRCC3	14	104163946	104181841	-1	protein_coding	7517	XRCC3	6.32e-08	0.467663	1	2.175	4.07e-05	rs2006281	107	14	104158946	104186841	48	9	469350	4.3435	7.01e-06	XRCC3
171	ENSG00000140553	PMT	UNC45A	15	91473410	91497323	1	protein_coding	55898	UNC45A	9.49e-08	0.0630994	4	8.823	8.85e-06	rs2386584	109	15	91468410	91502323	92	11	469350	2.5148	0.0059547	UNC45A
260	ENSG00000166965	PMT	RCCD1	15	91498100	91506349	1	protein_coding	91433	RCCD1	1.63e-05	1.98795	10	8.823	2.18e-06	rs2386584	109	15	91493100	91511349	57	10	469350	3.3516	0.00040178	RCCD1
335	ENSG00000184056	PMT	VPS33B	15	91541646	91565833	-1	protein_coding	26276	VPS33B	2.91e-09	-0.472004	19	22	7.81e-12	rs2386584	109	15	91536646	91570833	90	12	469350	5.7387	4.77e-09	VPS33B
380	ENSG00000198901	PMT	PRC1	15	91509270	91538859	-1	protein_coding	9055	PRC1	0.0159758	0.727684	30	22	7.81e-12	rs2386584	109	15	91504270	91543859	125	13	469350	3.9847	3.38e-05	PRC1
333	ENSG00000183454	PMT	GRIN2A	16	9852376	10276611	-1	protein_coding	2903	GRIN2A	0.998045	-1.13815	368	19.27	5.88e-14	rs72781992;rs72772368;rs8060239;rs12597701;rs1532932;rs11074547;rs9934226;rs4780790;rs28561447	110	16	9847376	10281611	1689	48	469350	8.4232	1.83e-17	GRIN2A
21	ENSG00000052344	PMT	PRSS8	16	31142756	31147083	-1	protein_coding	5652	PRSS8	0.00338431	-0.481581	7	5.047	3.41e-07	rs12716979	111	16	31137756	31152083	13	4	469350	4.7909	8.3e-07	PRSS8
51	ENSG00000090238	PMT	YPEL3	16	30103635	30108236	-1	protein_coding	83719	YPEL3	0.122709	NA	13	21.7	1.93e-13	rs8054556;rs3814878;rs3809624	111	16	30098635	30113236	11	3	469350	6.4477	5.68e-11	YPEL3
56	ENSG00000099364	PMT	FBXL19	16	30934376	30960104	1	protein_coding	54620	FBXL19	0.982522	NA	6	10.3	1.58e-08	rs12716979	111	16	30929376	30965104	35	4	469350	3.3126	0.00046217	FBXL19
57	ENSG00000099365	PMT	STX1B	16	31000577	31021949	-1	protein_coding	112755	STX1B	0.944475	-1.61045	10	10.14	1.02e-08	rs12716979	111	16	30995577	31026949	34	5	469350	4.1865	1.42e-05	STX1B
58	ENSG00000099377	PMT	HSD3B7	16	30996519	31000473	1	protein_coding	80270	HSD3B7	4.64e-06	-0.867417	3	1.709	NA	rs12716979	111	16	30991519	31005473	11	3	469350	2.4637	0.0068747	HSD3B7
59	ENSG00000099381	PMT	SETD1A	16	30968615	30996437	1	protein_coding	9739	SETD1A	0.999996	-0.894969	6	10.3	1.02e-07	rs12716979	111	16	30963615	31001437	36	5	469350	3.0956	0.00098218	SETD1A
60	ENSG00000099385	PMT	BCL7C	16	30844947	30906281	-1	protein_coding	9274	BCL7C	0.150444	NA	2	1.756	1.65e-08	rs12716979	111	16	30839947	30911281	61	5	469350	2.6173	0.0044309	BCL7C
78	ENSG00000102879	PMT	CORO1A	16	30194148	30200397	1	protein_coding	11151	CORO1A	0.954491	NA	6	10.71	1.03e-11	rs8048666	111	16	30189148	30205397	11	4	469350	4.8648	5.73e-07	CORO1A
79	ENSG00000102882	PMT	MAPK3	16	30125426	30134827	-1	protein_coding	5595	MAPK3	0.409692	NA	19	13.16	1.45e-14	rs8054556;rs3814878;rs3809624;rs55732507	111	16	30120426	30139827	13	4	469350	5.2232	8.79e-08	MAPK3
80	ENSG00000102886	PMT	GDPD3	16	30116131	30125177	-1	protein_coding	79153	GDPD3	1.05e-07	-0.375161	13	15.65	1.48e-14	rs3814878;rs8054556;rs3809624;rs55732507	111	16	30111131	30130177	14	5	469350	5.6834	6.6e-09	GDPD3
81	ENSG00000103496	PMT	STX4	16	31044210	31054296	1	protein_coding	6810	STX4	9.66e-05	-0.421868	9	8.554	4.05e-08	rs12716979	111	16	31039210	31059296	25	3	469350	4.5958	2.16e-06	STX4
82	ENSG00000103507	PMT	BCKDK	16	31117428	31124110	1	protein_coding	10295	BCKDK	0.00580436	-0.219605	22	13.16	1.13e-07	rs12716979	111	16	31112428	31129110	19	3	469350	5.011	2.71e-07	BCKDK
83	ENSG00000103510	PMT	KAT8	16	31127075	31142714	1	protein_coding	84148	KAT8	0.912576	0.0373929	22	13.16	3.41e-07	rs12716979	111	16	31122075	31147714	35	5	469350	5.0297	2.46e-07	KAT8
198	ENSG00000149922	PMT	TBX6	16	30097114	30103208	-1	protein_coding	6911	TBX6	0.0291475	-0.69371	15	21.7	1.93e-13	rs3814878;rs8054556;rs3809624	111	16	30092114	30108208	12	3	469350	6.7226	8.92e-12	TBX6
199	ENSG00000149923	PMT	PPP4C	16	30087299	30096698	1	protein_coding	5531	PPP4C	0.759586	-0.372627	15	21.7	1.93e-13	rs3814878;rs8054556;rs3809624	111	16	30082299	30101698	14	3	469350	6.1532	3.8e-10	PPP4C
200	ENSG00000149925	PMT	ALDOA	16	30064411	30081778	1	protein_coding	226	ALDOA	0.0248344	-1.30116	19	13.6	2.67e-13	rs3814878;rs8054556	111	16	30059411	30086778	16	3	469350	6.5767	2.41e-11	ALDOA
201	ENSG00000149926	PMT	FAM57B	16	30035748	30064299	-1	protein_coding	83723	FAM57B	0.285736	NA	49	15.67	1.34e-13	rs8054556;rs3814878	111	16	30030748	30069299	44	4	469350	6.8033	5.11e-12	FAM57B
202	ENSG00000149927	PMT	DOC2A	16	30016830	30034591	-1	protein_coding	8448	DOC2A	0.0185536	NA	43	18.17	2.4e-14	rs8054556;rs3814878	111	16	30011830	30039591	43	5	469350	7.3787	7.99e-14	DOC2A
203	ENSG00000149929	PMT	HIRIP3	16	30003645	30007757	-1	protein_coding	8479	HIRIP3	0.0190028	-1.20371	21	18.16	2.15e-14	rs8054556;rs3814878	111	16	29998645	30012757	15	4	469350	7.0969	6.38e-13	HIRIP3
204	ENSG00000149930	PMT	TAOK2	16	29984962	30003582	1	protein_coding	9344	TAOK2	0.998764	-1.19163	35	18.16	2.15e-14	rs8054556;rs3814878	111	16	29979962	30008582	32	4	469350	7.5435	2.29e-14	TAOK2
205	ENSG00000149932	PMT	TMEM219	16	29952206	29984373	1	protein_coding	124446	TMEM219	0.00103536	-0.146993	48	18	1.58e-14	rs55732507;rs8054556;rs12932403;rs3814878	111	16	29947206	29989373	51	5	469350	6.1094	5e-10	TMEM219
206	ENSG00000150281	PMT	CTF1	16	30907928	30914881	1	protein_coding	1489	CTF1	0.138255	0.532031	2	8.084	1.65e-08	rs12716979	111	16	30902928	30919881	14	4	469350	3.6842	0.00011471	CTF1
207	ENSG00000151006	PMT	PRSS53	16	31094746	31100949	-1	protein_coding	339105	PRSS53	7.27e-11	-0.0562692	7	20.3	2.69e-08	rs12716979	111	16	31089746	31105949	21	4	469350	4.2117	1.27e-05	PRSS53
261	ENSG00000167194	PMT	C16orf92	16	30034655	30039057	1	protein_coding	146378	C16orf92	0.0189254	0.293839	31	15.67	1.34e-13	rs3814878;rs8054556	111	16	30029655	30044057	19	3	469350	6.7857	5.78e-12	C16orf92
262	ENSG00000167394	PMT	ZNF668	16	31072164	31085641	-1	protein_coding	79759	ZNF668	0.268892	-0.544055	14	20.3	2.69e-08	rs12716979	111	16	31067164	31090641	29	4	469350	5.1636	1.21e-07	ZNF668
263	ENSG00000167395	PMT	ZNF646	16	31085743	31095517	1	protein_coding	9726	ZNF646	0.00556536	0.564564	9	20.3	2.69e-08	rs12716979	111	16	31080743	31100517	26	3	469350	4.3015	8.48e-06	ZNF646
264	ENSG00000167397	PMT	VKORC1	16	31102163	31107301	-1	protein_coding	79001	VKORC1	0.0818031	-0.611113	10	11.64	3.05e-08	rs12716979	111	16	31097163	31112301	14	4	469350	5.183	1.09e-07	VKORC1
276	ENSG00000169217	PMT	CD2BP2	16	30362087	30366682	-1	protein_coding	10421	CD2BP2	0.000336174	-1.35975	7	13.13	2.14e-06	rs8048666;rs6565177	111	16	30357087	30371682	9	3	469350	4.3412	7.09e-06	CD2BP2
277	ENSG00000169221	PMT	TBC1D10B	16	30368423	30381585	-1	protein_coding	26000	TBC1D10B	0.981784	-0.103269	8	13.13	2.47e-09	rs8048666;rs6565177	111	16	30363423	30386585	16	3	469350	4.6902	1.36e-06	TBC1D10B
279	ENSG00000169592	PMT	INO80E	16	30006615	30017114	1	protein_coding	283899	INO80E	0.0174147	-1.07729	28	18.17	2.15e-14	rs8054556;rs3814878	111	16	30001615	30022114	30	5	469350	7.2137	2.72e-13	INO80E
280	ENSG00000169627	PMT	BOLA2B	16	30204255	30205627	-1	protein_coding	654483	BOLA2B	NA	-0.742931	2	10.71	3.48e-11	rs8048666	111	16	30199255	30210627	1	1	469350	-1.0124	0.84432	BOLA2B
301	ENSG00000174939	PMT	ASPHD1	16	29911696	29931185	1	protein_coding	253982	ASPHD1	0.120036	-0.52857	23	13.7	5.3e-13	rs3809624;rs55732507;rs8054556;rs12932403	111	16	29906696	29936185	38	6	469350	6.6156	1.85e-11	ASPHD1
302	ENSG00000174943	PMT	KCTD13	16	29916333	29938356	-1	protein_coding	253980	KCTD13	0.791961	-0.595148	29	13.7	1.42e-13	rs3809624;rs55732507;rs8054556;rs12932403	111	16	29911333	29943356	40	5	469350	6.8208	4.53e-12	KCTD13
305	ENSG00000175938	PMT	ORAI3	16	30960387	30967782	1	protein_coding	93129	ORAI3	0.0109507	-0.705291	2	10.3	8.7e-08	rs12716979	111	16	30955387	30972782	11	2	469350	3.2158	0.00065046	ORAI3
317	ENSG00000178226	PMT	PRSS36	16	31150246	31161415	-1	protein_coding	146547	PRSS36	4.42e-13	-0.151363	5	5.047	3.41e-07	rs12716979	111	16	31145246	31166415	14	6	469350	3.7483	8.9e-05	PRSS36
321	ENSG00000179958	PMT	DCTPP1	16	30434940	30441396	-1	protein_coding	79077	DCTPP1	0.184698	-0.825962	2	1.098	NA	rs6565177	111	16	30429940	30446396	5	3	469350	2.7214	0.0032503	DCTPP1
322	ENSG00000179965	PMT	ZNF771	16	30418618	30440920	1	protein_coding	51333	ZNF771	0.295813	-1.29596	2	1.098	NA	rs6565177	111	16	30413618	30445920	17	6	469350	2.8909	0.0019205	ZNF771
323	ENSG00000180035	PMT	ZNF48	16	30389427	30411429	1	protein_coding	197407	ZNF48	0.0324251	NA	3	12.92	2.47e-09	rs6565177;rs8048666	111	16	30384427	30416429	38	5	469350	3.7601	8.49e-05	ZNF48
324	ENSG00000180096	PMT	SEPT1	16	30389454	30407312	-1	protein_coding	1731	SEPT1	0.00293747	NA	3	12.92	2.47e-09	rs6565177;rs8048666	111	16	30384454	30412312	36	5	469350	3.7925	7.46e-05	SEPT1
325	ENSG00000180209	PMT	MYLPF	16	30382255	30389312	1	protein_coding	29895	MYLPF	0.602001	-0.35594	5	13.13	2.47e-09	rs6565177;rs8048666	111	16	30377255	30394312	15	3	469350	4.4264	4.79e-06	MYLPF
394	ENSG00000232748	PMT	ZNF668	16	31072813	31073451	1	protein_coding	79759	ZNF668	NA	-0.544055	9	17.64	3.36e-08	rs12716979	111	16	31067813	31078451	12	3	469350	5.0731	1.96e-07	ZNF668
408	ENSG00000255439	PMT	RP11-196G11.1	16	31094760	31106277	-1	protein_coding	NA	NA	NA	NA	13	20.3	2.69e-08	rs12716979	111	16	31089760	31111277	25	4	469350	4.4337	4.63e-06	RP11-196G11.1
412	ENSG00000268863	PMT	AC135048.1	16	30996808	30997533	-1	protein_coding	NA	NA	NA	NA	3	1.709	NA	rs12716979	111	16	30991808	31002533	7	3	469350	1.7959	0.036256	AC135048.1
419	ENSG00000270466	PMT	SEPT1	16	30389755	30393863	-1	protein_coding	1731	SEPT1	NA	NA	3	12.92	2.47e-09	rs6565177;rs8048666	111	16	30384755	30398863	16	2	469350	3.9416	4.05e-05	SEPT1
147	ENSG00000129910	PMT	CDH15	16	89238175	89261900	1	protein_coding	1013	CDH15	5.96e-12	NA	4	9.532	2.92e-08	rs8049644	114	16	89233175	89266900	129	16	469350	3.7285	9.63e-05	CDH15
343	ENSG00000185924	PMT	RTN4RL1	17	1837971	1928639	-1	protein_coding	146760	RTN4RL1	0.787531	NA	20	12.36	1.13e-08	rs4790845	115	17	1832971	1933639	320	33	469350	3.7737	8.04e-05	RTN4RL1
97	ENSG00000108576	PMT	SLC6A4	17	28521337	28563020	-1	protein_coding	6532	SLC6A4	0.85488	-0.640658	34	16.83	2.52e-09	rs11080121;rs11652175	116	17	28516337	28568020	70	11	469350	4.9901	3.02e-07	SLC6A4
143	ENSG00000126653	PMT	NSRP1	17	28442539	28513493	1	protein_coding	84081	NSRP1	0.104802	-0.0263142	99	21.1	2.18e-08	rs11080121	116	17	28437539	28518493	105	6	469350	5.2662	6.96e-08	NSRP1
172	ENSG00000141298	PMT	SSH2	17	27952956	28257294	-1	protein_coding	85464	SSH2	0.999753	-1.15327	243	22.4	4.14e-07	rs11080121;rs11652175	116	17	27947956	28262294	345	11	469350	4.2558	1.04e-05	SSH2
265	ENSG00000167549	PMT	CORO6	17	27941774	27949925	-1	protein_coding	84940	CORO6	3.14e-05	-0.498787	5	22.4	4.67e-07	rs11080121;rs11652175	116	17	27936774	27954925	11	3	469350	3.8482	5.95e-05	CORO6
310	ENSG00000176927	PMT	EFCAB5	17	28256218	28435470	1	protein_coding	374786	EFCAB5	7.42e-16	-0.250082	162	21.7	3.69e-08	rs11080121;rs11652175	116	17	28251218	28440470	232	12	469350	4.8511	6.14e-07	EFCAB5
376	ENSG00000198720	PMT	ANKRD13B	17	27916787	27941779	1	protein_coding	124930	ANKRD13B	0.970861	-0.678915	1	8.169	1.14e-06	rs11080121	116	17	27911787	27946779	32	8	469350	4.1141	1.94e-05	ANKRD13B
166	ENSG00000136448	PMT	NMT1	17	43128978	43186384	1	protein_coding	4836	NMT1	0.998501	0.0324477	48	21.3	4.46e-10	rs11871043;rs12603813	117	17	43123978	43191384	191	18	469350	5.7388	4.77e-09	NMT1
226	ENSG00000161714	PMT	PLCD3	17	43186335	43210721	-1	protein_coding	113026	PLCD3	0.000143297	NA	13	21.3	1.61e-09	rs11871043;rs12603813;rs12946454	117	17	43181335	43215721	72	17	469350	4.4298	4.72e-06	PLCD3
272	ENSG00000168517	PMT	HEXIM2	17	43238067	43247407	1	protein_coding	124790	HEXIM2	0.368237	-0.798107	11	9.347	1.48e-07	rs12946454	117	17	43233067	43252407	19	5	469350	5.3931	3.46e-08	HEXIM2
294	ENSG00000172992	PMT	DCAKD	17	43100708	43138473	-1	protein_coding	79877	DCAKD	0.0293861	0.848595	18	10.72	4.84e-09	rs11871043	117	17	43095708	43143473	125	14	469350	5.1476	1.32e-07	DCAKD
330	ENSG00000181513	PMT	ACBD4	17	43209967	43221548	1	protein_coding	79777	ACBD4	1.83e-05	-0.326407	13	18.79	1.39e-08	rs12946454	117	17	43204967	43226548	33	9	469350	5.4168	3.03e-08	ACBD4
347	ENSG00000186834	PMT	HEXIM1	17	43224684	43229468	1	protein_coding	10614	HEXIM1	0.9444	-1.49531	16	18.79	4.31e-08	rs12946454	117	17	43219684	43234468	19	4	469350	5.0532	2.17e-07	HEXIM1
216	ENSG00000154975	PMT	CA10	17	49707674	50237377	-1	protein_coding	56934	CA10	0.973118	-1.57579	12	15.05	6.69e-08	rs11079993;rs34626694	118	17	49702674	50242377	1172	61	469350	2.9772	0.0014546	CA10
286	ENSG00000171634	PMT	BPTF	17	65821640	65980494	1	protein_coding	2186	BPTF	1	0.115492	218	15.96	3.67e-08	rs113985803	119	17	65816640	65985494	246	8	469350	4.302	8.46e-06	BPTF
332	ENSG00000182481	PMT	KPNA2	17	66031635	66042958	1	protein_coding	3838	KPNA2	0.72864	-0.336633	62	12.29	1.57e-06	rs113985803	119	17	66026635	66047958	51	4	469350	4.2756	9.53e-06	KPNA2
346	ENSG00000186665	PMT	C17orf58	17	65987217	65989765	-1	protein_coding	284018	C17orf58	0.0821564	0.225875	13	14.14	3.67e-08	rs113985803	119	17	65982217	65994765	15	3	469350	4.9287	4.14e-07	C17orf58
304	ENSG00000175866	PMT	BAIAP2	17	79008948	79091232	1	protein_coding	10458	BAIAP2	0.464202	0.183175	2	12.61	1.78e-08	rs61738821	120	17	79003948	79096232	353	43	469350	3.1055	0.00094987	BAIAP2
329	ENSG00000181409	PMT	AATK	17	79091095	79139877	-1	protein_coding	9625	AATK	0.806764	0.778319	2	12.61	1.78e-08	rs61738821	120	17	79086095	79144877	212	35	469350	3.6326	0.00014027	AATK
173	ENSG00000141431	PMT	ASXL3	18	31158579	31331156	1	protein_coding	80816	ASXL3	0.999977	-1.64461	32	17.4	4.38e-08	rs7237757	121	18	31153579	31336156	356	22	469350	5.5053	1.84e-08	ASXL3
350	ENSG00000187323	PMT	DCC	18	49866542	51057784	1	protein_coding	1630	DCC	0.999999	-0.23995	1002	20.8	6.52e-12	rs35938312;rs9964451;rs62098013;rs4291980;rs62099231;rs9954838;rs78179695;rs10164055;rs35882434	123	18	49861542	51062784	4275	95	469350	9.7803	6.84e-23	DCC
360	ENSG00000196628	PMT	TCF4	18	52889562	53332018	-1	protein_coding	6925	TCF4	0.999867	0.443466	13	6.819	3.34e-08	rs596668	124	18	52884562	53337018	687	48	469350	5.1269	1.47e-07	TCF4
30	ENSG00000065000	PMT	AP3D1	19	2100988	2164464	-1	protein_coding	8943	AP3D1	0.798003	-0.848592	55	10.25	4.07e-08	rs1074047	125	19	2095988	2169464	265	20	469350	4.0888	2.17e-05	AP3D1
86	ENSG00000104885	PMT	DOT1L	19	2164148	2232577	1	protein_coding	84444	DOT1L	0.999989	-1.47292	54	10.25	4.07e-08	rs1074047	125	19	2159148	2237577	203	26	469350	5.1069	1.64e-07	DOT1L
174	ENSG00000141905	PMT	NFIC	19	3359561	3469215	1	protein_coding	4782	NFIC	0.842499	NA	7	5.805	4.59e-08	rs72973055	126	19	3354561	3474215	301	34	469350	3.5839	0.00016923	NFIC
16	ENSG00000039987	PMT	BEST2	19	12862516	12869272	1	protein_coding	54831	BEST2	9.02e-11	-0.555751	1	17.82	2.7e-08	rs4804732	127	19	12857516	12874272	7	4	469350	0.93798	0.17413	BEST2
52	ENSG00000095066	PMT	HOOK2	19	12873817	12983554	-1	protein_coding	29911	HOOK2	6.32e-09	NA	3	17.82	1.46e-08	rs4804732	127	19	12868817	12988554	232	22	469350	2.3697	0.0089023	HOOK2
87	ENSG00000104889	PMT	RNASEH2A	19	12917394	12924452	1	protein_coding	10535	RNASEH2A	0.0500791	-0.468144	2	1.036	1.46e-08	rs4804732	127	19	12912394	12929452	63	5	469350	2.2216	0.013155	RNASEH2A
266	ENSG00000167815	PMT	PRDX2	19	12907634	12912694	-1	protein_coding	7001	PRDX2	0.496065	-0.536877	1	1.036	1.46e-08	rs4804732	127	19	12902634	12917694	36	5	469350	1.8605	0.031406	PRDX2
353	ENSG00000188033	PMT	ZNF490	19	12688775	12750912	-1	protein_coding	57474	ZNF490	0.0720463	0.124809	2	5.704	1.2e-08	rs3745651	127	19	12683775	12755912	116	6	469350	3.3877	0.00035235	ZNF490
363	ENSG00000196826	PMT	ZNF709	19	12572373	12662288	-1	protein_coding	163051	ZNF709	NA	-1.40586	10	7.742	1.33e-06	rs3745651	127	19	12567373	12667288	256	14	469350	2.231	0.012839	ZNF709
406	ENSG00000249709	PMT	ZNF564	19	12636184	12662356	-1	protein_coding	163050	ZNF564	8.59e-05	-0.922759	10	7.742	1.33e-06	rs3745651	127	19	12631184	12667356	48	9	469350	3.5945	0.0001625	ZNF564
416	ENSG00000269693	PMT	CTD-2192J16.20	19	12636534	12691789	-1	protein_coding	NA	NA	NA	NA	12	7.742	1.2e-08	rs3745651	127	19	12631534	12696789	83	12	469350	3.7181	0.00010035	CTD-2192J16.20
154	ENSG00000130517	PMT	PGPEP1	19	18451397	18480760	1	protein_coding	54858	PGPEP1	0.000353365	3.37334	4	0.959	1.34e-09	rs12985909	128	19	18446397	18485760	97	15	469350	3.6133	0.00015119	PGPEP1
155	ENSG00000130520	PMT	LSM4	19	18417040	18434084	-1	protein_coding	25804	LSM4	0.667371	-0.63536	17	9.076	1.1e-09	rs12985909	128	19	18412040	18439084	50	8	469350	3.9664	3.65e-05	LSM4
148	ENSG00000130202	PMT	PVRL2	19	45349432	45392485	1	protein_coding	5819	PVRL2	0.531937	-0.314456	2	5.597	2.64e-07	rs429358	129	19	45344432	45397485	203	28	469350	3.4105	0.0003242	PVRL2
149	ENSG00000130203	PMT	APOE	19	45409011	45412650	1	protein_coding	348	APOE	0.0345336	-0.237445	10	12.64	5.5e-11	rs429358;rs157592	129	19	45404011	45417650	28	7	469350	5.2074	9.57e-08	APOE
150	ENSG00000130204	PMT	TOMM40	19	45393826	45406946	1	protein_coding	10452	TOMM40	0.963682	NA	8	12.64	5.5e-11	rs429358	129	19	45388826	45411946	54	10	469350	4.3612	6.47e-06	TOMM40
151	ENSG00000130208	PMT	APOC1	19	45417504	45422606	1	protein_coding	341	APOC1	0.0507383	-0.105569	16	12.64	4.85e-11	rs429358;rs157592	129	19	45412504	45427606	26	6	469350	6.4659	5.03e-11	APOC1
337	ENSG00000185052	PMT	SLC24A3	20	19193290	19703581	1	protein_coding	57419	SLC24A3	0.959518	0.79591	8	10.48	3.58e-11	rs2424248	130	20	19188290	19708581	1461	94	469350	4.7035	1.28e-06	SLC24A3
73	ENSG00000101336	PMT	HCK	20	30639991	30689659	1	protein_coding	3055	HCK	NA	-0.488054	7	8.449	2.2e-08	rs6121365;rs6141641	131	20	30634991	30694659	87	10	469350	3.5602	0.00018532	HCK
74	ENSG00000101337	PMT	TM9SF4	20	30697309	30755061	1	protein_coding	9777	TM9SF4	0.999971	-0.454322	102	14.53	3.4e-09	rs6121365;rs6141641	131	20	30692309	30760061	127	9	469350	5.4896	2.01e-08	TM9SF4
75	ENSG00000101346	PMT	POFUT1	20	30795683	30826470	1	protein_coding	23509	POFUT1	0.987586	-0.93358	18	10.18	1.05e-08	rs6141641;rs6121365;rs17356521	131	20	30790683	30831470	37	5	469350	4.4006	5.4e-06	POFUT1
76	ENSG00000101350	PMT	KIF3B	20	30865467	30922814	1	protein_coding	9371	KIF3B	0.299149	1.21603	81	12.8	2.15e-08	rs6121365;rs17356521;rs6141641	131	20	30860467	30927814	89	7	469350	5.4539	2.46e-08	KIF3B
141	ENSG00000126003	PMT	PLAGL2	20	30780306	30795594	-1	protein_coding	5326	PLAGL2	0.869796	-1.45441	14	10.18	3.6e-09	rs6121365;rs6141641	131	20	30775306	30800594	18	3	469350	5.2805	6.44e-08	PLAGL2
285	ENSG00000171456	PMT	ASXL1	20	30946155	31027122	1	protein_coding	171023	ASXL1	1.37e-18	-0.102033	104	14.34	3.73e-08	rs6141641;rs6121365;rs17356521	131	20	30941155	31032122	108	6	469350	5.4122	3.11e-08	ASXL1
365	ENSG00000197183	PMT	C20orf112	20	31030862	31172876	-1	protein_coding	140688	C20orf112	0.973021	-1.22105	59	15.93	7e-09	rs6121365;rs17356521;rs6141641;rs293561	131	20	31025862	31177876	229	20	469350	5.7332	4.93e-09	C20orf112
72	ENSG00000101098	PMT	RIMS4	20	43380449	43438979	-1	protein_coding	140730	RIMS4	0.952765	NA	33	14.83	1.39e-08	rs1114162	132	20	43375449	43443979	115	17	469350	5.273	6.71e-08	RIMS4
61	ENSG00000100101	PMT	NOL12	22	38077680	38170137	1	protein_coding	79159	NOL12	0.0905537	-0.956055	59	19.34	2.78e-08	rs4396807	133	22	38072680	38175137	238	24	469350	4.9574	3.57e-07	NOL12
62	ENSG00000100106	PMT	TRIOBP	22	38093011	38172563	1	protein_coding	11078	TRIOBP	8.95e-13	0.647747	63	19.34	2.78e-08	rs4396807	133	22	38088011	38177563	218	21	469350	4.9351	4.01e-07	TRIOBP
63	ENSG00000100116	PMT	GCAT	22	38203912	38213183	1	protein_coding	23464	GCAT	7.76e-06	NA	19	14.37	1.52e-06	rs4396807	133	22	38198912	38218183	42	6	469350	4.4125	5.11e-06	GCAT
358	ENSG00000189060	PMT	H1F0	22	38201114	38203442	1	protein_coding	3005	H1F0	0.154803	0.263936	22	14.37	1.52e-06	rs4396807	133	22	38196114	38208442	31	4	469350	4.3108	8.13e-06	H1F0
65	ENSG00000100393	PMT	EP300	22	41487790	41576081	1	protein_coding	2033	EP300	1	NA	71	18.42	1.6e-09	rs5758264;rs470112	134	22	41482790	41581081	148	13	469350	5.4087	3.17e-08	EP300
66	ENSG00000100395	PMT	L3MBTL2	22	41601209	41627275	1	protein_coding	83746	L3MBTL2	0.013028	-0.618259	86	15.1	2.82e-10	rs5758264;rs470112	134	22	41596209	41632275	101	6	469350	5.584	1.18e-08	L3MBTL2
67	ENSG00000100399	PMT	CHADL	22	41625517	41636938	-1	protein_coding	150356	CHADL	0.0808135	0.299037	28	11.87	2.82e-10	rs5758264;rs470112	134	22	41620517	41641938	26	4	469350	5.6424	8.38e-09	CHADL
68	ENSG00000100401	PMT	RANGAP1	22	41641615	41682255	-1	protein_coding	5905	RANGAP1	0.132719	-0.376522	64	13.01	3.86e-09	rs470112;rs5758264	134	22	41636615	41687255	92	10	469350	5.878	2.08e-09	RANGAP1
69	ENSG00000100403	PMT	ZC3H7B	22	41697526	41756151	1	protein_coding	23264	ZC3H7B	0.990762	-0.628158	32	13.71	4.72e-09	rs5758264;rs470112	134	22	41692526	41761151	89	8	469350	4.1368	1.76e-05	ZC3H7B
413	ENSG00000269104	PMT	AL035681.1	22	41685388	41685686	-1	protein_coding	NA	NA	NA	NA	19	9.105	7.34e-09	rs470112;rs5758264	134	22	41680388	41690686	17	4	469350	5.7359	4.85e-09	AL035681.1
64	ENSG00000100207	PMT	TCF20	22	42556019	42739622	-1	protein_coding	6942	TCF20	0.999978	-0.944696	37	17.33	3.75e-08	rs4822107	135	22	42551019	42744622	372	29	469350	5.4573	2.42e-08	TCF20
1	ENSG00000001617	TMT	SEMA3F	3	50192478	50226508	1	protein_coding	6405	SEMA3F	0.999918	NA	41	19.09	1.50102e-09	rs9831967;rs2526384;rs2071207	5	3	50187478	50231508	69	10	480673	6.2182	2.5143e-10	SEMA3F
2	ENSG00000003756	TMT	RBM5	3	50126341	50156454	1	protein_coding	10181	RBM5	0.999999	-0.605889	39	18.47	8.91691e-10	rs2071207;rs62260755;rs9831967;rs7613360	5	3	50121341	50161454	43	5	480673	5.9515	1.3284e-09	RBM5
3	ENSG00000004534	TMT	RBM6	3	49977440	50137478	1	protein_coding	10180	RBM6	1	-0.685653	188	17.77	8.51495e-10	rs2071207;rs9831967;rs7613360;rs62260755	5	3	49972440	50142478	270	11	480673	5.8391	2.6234e-09	RBM6
4	ENSG00000004864	TMT	SLC25A13	7	95749532	95951459	-1	protein_coding	10165	SLC25A13	1.94046e-15	-0.814745	131	17.17	2.18546e-08	rs6959358	19	7	95744532	95956459	251	14	480673	5.078	1.9071e-07	SLC25A13
5	ENSG00000023892	TMT	DEF6	6	35265595	35289548	1	protein_coding	50619	DEF6	0.976824	0.153811	1	26.5	3.21328e-08	rs33959228	15	6	35260595	35294548	58	8	480673	1.2109	0.11296	DEF6
6	ENSG00000048828	TMT	FAM120A	9	96214004	96328397	1	protein_coding	23196	FAM120A	0.999907	-0.298117	99	18.33	5.0482e-09	rs10992729;rs10739951	22	9	96209004	96333397	334	19	480673	5.4819	2.104e-08	FAM120A
7	ENSG00000053900	TMT	ANAPC4	4	25378835	25420120	1	protein_coding	29945	ANAPC4	0.463848	NA	3	23.7	1.55711e-11	rs34811474	8	4	25373835	25425120	157	11	480673	3.3511	0.00040244	ANAPC4
8	ENSG00000054282	TMT	SDCCAG8	1	243419320	243663394	1	protein_coding	10806	SDCCAG8	1.32893e-07	-0.422227	14	16.54	1.63067e-08	rs12080277	4	1	243414320	243668394	395	30	480673	4.7076	1.2535e-06	SDCCAG8
9	ENSG00000064703	TMT	DDX20	1	112297867	112310638	1	protein_coding	11218	DDX20	4.18765e-07	-0.181627	13	22.3	7.34569e-09	rs197441	2	1	112292867	112315638	81	9	480673	3.3491	0.00040542	DDX20
10	ENSG00000064999	TMT	ANKS1A	6	34857042	35059179	1	protein_coding	23294	ANKS1A	0.84686	0.260683	1	5.582	6.57281e-08	rs33959228	15	6	34852042	35064179	457	32	480673	2.3001	0.010721	ANKS1A
11	ENSG00000065029	TMT	ZNF76	6	35226686	35263762	1	protein_coding	7629	ZNF76	5.07289e-16	0.397539	1	26.5	3.21328e-08	rs33959228	15	6	35221686	35268762	99	9	480673	1.6912	0.045395	ZNF76
12	ENSG00000065060	TMT	UHRF1BP1	6	34759857	34850915	1	protein_coding	54887	UHRF1BP1	2.46541e-07	-0.830354	170	16.17	1.62768e-08	rs142415291;rs9469913	15	6	34754857	34855915	262	15	480673	4.6939	1.3402e-06	UHRF1BP1
13	ENSG00000067560	TMT	RHOA	3	49396578	49450431	-1	protein_coding	387	RHOA	0.804698	-0.430263	49	16.24	4.53817e-07	rs2099526	5	3	49391578	49455431	105	10	480673	5.6598	7.5765e-09	RHOA
14	ENSG00000068745	TMT	IP6K2	3	48725436	48777786	-1	protein_coding	51447	IP6K2	0.989458	-0.392799	17	12.14	0.0210626	rs2099526	5	3	48720436	48782786	84	9	480673	3.9341	4.1756e-05	IP6K2
15	ENSG00000078403	TMT	MLLT10	10	21823094	22032559	1	protein_coding	8028	MLLT10	0.999584	-0.518307	65	11.8	9.91858e-09	rs2183271	24	10	21818094	22037559	177	23	480673	4.9034	4.7091e-07	MLLT10
16	ENSG00000096395	TMT	MLN	6	33762450	33771788	-1	protein_coding	4295	MLN	0.00165857	0.983258	24	18.43	1.854e-08	rs3828783;rs482786;rs4713675	14	6	33757450	33776788	73	10	480673	4.1314	1.8032e-05	MLN
17	ENSG00000096433	TMT	ITPR3	6	33588142	33664351	1	protein_coding	3710	ITPR3	4.97537e-12	NA	55	20.2	4.60756e-08	rs4713675;rs3828783;rs482786	14	6	33583142	33669351	330	32	480673	3.8037	7.1263e-05	ITPR3
18	ENSG00000100393	TMT	EP300	22	41487790	41576081	1	protein_coding	2033	EP300	1	NA	73	13.95	1.22416e-08	rs139478	37	22	41482790	41581081	148	13	480673	5.4934	1.9713e-08	EP300
19	ENSG00000100395	TMT	L3MBTL2	22	41601209	41627275	1	protein_coding	83746	L3MBTL2	0.013028	-0.618259	77	14.42	8.19522e-09	rs139478	37	22	41596209	41632275	101	6	480673	5.627	9.1668e-09	L3MBTL2
20	ENSG00000100399	TMT	CHADL	22	41625517	41636938	-1	protein_coding	150356	CHADL	0.0808135	0.299037	19	12.26	8.19522e-09	rs139478	37	22	41620517	41641938	26	4	480673	5.5879	1.1491e-08	CHADL
21	ENSG00000100401	TMT	RANGAP1	22	41641615	41682255	-1	protein_coding	5905	RANGAP1	0.132719	-0.376522	26	13.01	1.07698e-08	rs139478	37	22	41636615	41687255	92	10	480673	4.9413	3.8796e-07	RANGAP1
22	ENSG00000100403	TMT	ZC3H7B	22	41697526	41756151	1	protein_coding	23264	ZC3H7B	0.990762	-0.628158	10	8.577	9.72936e-07	rs139478	37	22	41692526	41761151	89	8	480673	3.4508	0.0002795	ZC3H7B
23	ENSG00000100767	TMT	PAPLN	14	73704205	73741348	1	protein_coding	89932	PAPLN	5.13479e-22	-0.24989	13	15.79	1.41776e-07	rs12435797	29	14	73699205	73746348	112	21	480673	2.5374	0.0055847	PAPLN
24	ENSG00000102837	TMT	OLFM4	13	53602894	53626192	1	protein_coding	10562	OLFM4	2.41041e-06	0.814566	3	4.975	2.82993e-07	rs2181389	28	13	53597894	53631192	85	18	480673	3.8304	6.3958e-05	OLFM4
25	ENSG00000105866	TMT	SP4	7	21467652	21554440	1	protein_coding	6671	SP4	0.951288	0.671149	48	15.5	3.65106e-08	rs7798894	18	7	21462652	21559440	277	23	480673	5.009	2.7352e-07	SP4
26	ENSG00000110693	TMT	SOX6	11	15987995	16761138	-1	protein_coding	55553	SOX6	0.999531	-2.52258	57	18.09	1.67615e-10	rs7929530;rs7932056	26	11	15982995	16766138	1219	46	480673	3.3896	0.00034999	SOX6
27	ENSG00000114054	TMT	PCCB	3	135969148	136056738	1	protein_coding	5096	PCCB	0.000735839	-0.38516	15	8.28	3.73479e-08	rs6770476	7	3	135964148	136061738	129	16	480673	4.3119	8.0942e-06	PCCB
28	ENSG00000114302	TMT	PRKAR2A	3	48782030	48885279	-1	protein_coding	5576	PRKAR2A	0.983251	-2.8684	14	12.14	0.0199859	rs2099526	5	3	48777030	48890279	70	9	480673	3.6433	0.00013457	PRKAR2A
29	ENSG00000114316	TMT	USP4	3	49315264	49378145	-1	protein_coding	7375	USP4	6.20194e-07	NA	23	7.871	4.44735e-08	rs2099526	5	3	49310264	49383145	88	11	480673	5.8859	1.979e-09	USP4
30	ENSG00000114349	TMT	GNAT1	3	50229045	50233949	1	protein_coding	2779	GNAT1	2.50523e-06	-0.274733	19	14.65	3.59243e-09	rs9831967;rs2526384	5	3	50224045	50238949	14	3	480673	6.1801	3.2023e-10	GNAT1
31	ENSG00000114439	TMT	BBX	3	107241783	107530171	1	protein_coding	56987	BBX	0.958098	-0.473034	93	17.95	5.26585e-09	rs62263345	6	3	107236783	107535171	507	25	480673	5.1654	1.1994e-07	BBX
32	ENSG00000117360	TMT	PRPF3	1	150293925	150325671	1	protein_coding	9129	PRPF3	0.999999	-0.213771	73	10.15	3.04385e-12	rs509345;rs11582423	3	1	150288925	150330671	105	10	480673	6.6416	1.5514e-11	PRPF3
33	ENSG00000117362	TMT	APH1A	1	150237804	150241980	-1	protein_coding	51107	APH1A	0.132136	-0.813124	4	7.615	1.08043e-05	rs11582423;rs509345	3	1	150232804	150246980	9	3	480673	2.6583	0.0039262	APH1A
34	ENSG00000118007	TMT	STAG1	3	136055077	136471220	-1	protein_coding	10274	STAG1	1	-0.647638	107	16.64	1.64806e-08	rs6770476	7	3	136050077	136476220	621	23	480673	4.7979	8.0166e-07	STAG1
35	ENSG00000118292	TMT	C1orf54	1	150240600	150253327	1	protein_coding	79630	C1orf54	0.178652	-0.647221	16	8.745	1.1407e-06	rs11582423;rs509345	3	1	150235600	150258327	22	4	480673	3.6617	0.00012528	C1orf54
36	ENSG00000118298	TMT	CA14	1	150229554	150237478	1	protein_coding	23632	CA14	1.43472e-09	-0.466304	1	1.056	6.73941e-05	rs11582423	3	1	150224554	150242478	13	4	480673	2.9627	0.0015246	CA14
37	ENSG00000123080	TMT	CDKN2C	1	51426417	51440305	1	protein_coding	1031	CDKN2C	0.315707	-1.35267	2	0.836	1.27758e-07	rs10888692	1	1	51421417	51445305	19	5	480673	2.1618	0.015317	CDKN2C
38	ENSG00000124507	TMT	PACSIN1	6	34433916	34503006	1	protein_coding	29993	PACSIN1	0.991339	-1.5939	28	10.65	2.38133e-06	rs9469801	15	6	34428916	34508006	137	18	480673	3.998	3.1934e-05	PACSIN1
39	ENSG00000124562	TMT	SNRPC	6	34725183	34741571	1	protein_coding	6631	SNRPC	0.727262	-0.35112	92	15.81	3.52755e-08	rs142415291;rs9469913	15	6	34720183	34746571	88	6	480673	4.7641	9.4836e-07	SNRPC
40	ENSG00000124664	TMT	SPDEF	6	34505579	34524110	-1	protein_coding	25803	SPDEF	0.711825	-0.40704	18	10.65	2.95135e-08	rs9469801	15	6	34500579	34529110	49	7	480673	4.6123	1.9915e-06	SPDEF
41	ENSG00000128573	TMT	FOXP2	7	113726382	114333827	1	protein_coding	93986	FOXP2	0.996179	-0.404517	107	18.18	6.52214e-09	rs12672683;rs12537376;rs1859100	20	7	113721382	114338827	752	41	480673	5.9242	1.5688e-09	FOXP2
42	ENSG00000130202	TMT	PVRL2	19	45349432	45392485	1	protein_coding	5819	PVRL2	0.531937	-0.314456	2	5.597	3.05484e-06	rs429358	35	19	45344432	45397485	203	28	480673	2.6274	0.0043025	PVRL2
43	ENSG00000130203	TMT	APOE	19	45409011	45412650	1	protein_coding	348	APOE	0.0345336	-0.237445	9	12.64	4.57877e-09	rs429358	35	19	45404011	45417650	28	7	480673	4.8934	4.9545e-07	APOE
44	ENSG00000130204	TMT	TOMM40	19	45393826	45406946	1	protein_coding	10452	TOMM40	0.963682	NA	8	12.64	4.57877e-09	rs429358	35	19	45388826	45411946	54	10	480673	4.0189	2.9239e-05	TOMM40
45	ENSG00000130208	TMT	APOC1	19	45417504	45422606	1	protein_coding	341	APOC1	0.0507383	-0.105569	12	12.64	4.57877e-09	rs429358	35	19	45412504	45427606	26	6	480673	5.1294	1.4532e-07	APOC1
46	ENSG00000133961	TMT	NUMB	14	73741815	73930348	-1	protein_coding	8650	NUMB	0.0243992	-0.0164953	89	15.79	3.52475e-08	rs12435797	29	14	73736815	73935348	369	19	480673	5.0587	2.1104e-07	NUMB
47	ENSG00000136448	TMT	NMT1	17	43128978	43186384	1	protein_coding	4836	NMT1	0.998501	0.0324477	47	21.3	6.25801e-09	rs11871043	32	17	43123978	43191384	191	18	480673	5.2758	6.6089e-08	NMT1
48	ENSG00000136770	TMT	DNAJC1	10	22045466	22292698	-1	protein_coding	64215	DNAJC1	1.42209e-08	NA	14	12.69	5.15342e-06	rs2183271	24	10	22040466	22297698	336	14	480673	3.1949	0.00069951	DNAJC1
49	ENSG00000137288	TMT	UQCC2	6	33662070	33679504	-1	protein_coding	84300	UQCC2	0.0595477	0.254208	80	20.2	4.60756e-08	rs4713675;rs3828783;rs482786	14	6	33657070	33684504	112	8	480673	4.72	1.1794e-06	UQCC2
50	ENSG00000138821	TMT	SLC39A8	4	103172198	103352415	-1	protein_coding	64116	SLC39A8	0.891567	-0.202749	2	23.1	1.2436e-15	rs13135092	9	4	103167198	103357415	512	28	480673	3.0334	0.0012092	SLC39A8
51	ENSG00000140553	TMT	UNC45A	15	91473410	91497323	1	protein_coding	55898	UNC45A	9.49307e-08	0.0630994	4	8.823	5.38971e-06	rs2386584	30	15	91468410	91502323	92	11	480673	2.3726	0.0088315	UNC45A
52	ENSG00000142700	TMT	DMRTA2	1	50883222	50889172	-1	protein_coding	63950	DMRTA2	NA	-1.15902	16	17.59	6.98902e-08	rs10888692	1	1	50878222	50894172	24	5	480673	5.2693	6.8487e-08	DMRTA2
53	ENSG00000143369	TMT	ECM1	1	150480538	150486265	1	protein_coding	1893	ECM1	7.32851e-08	0.615279	41	15.79	1.63068e-13	rs509345;rs11582423	3	1	150475538	150491265	34	6	480673	6.9543	1.7714e-12	ECM1
54	ENSG00000143374	TMT	TARS2	1	150459887	150480078	1	protein_coding	80222	TARS2	1.87456e-08	0.846507	70	15.79	2.41311e-13	rs509345;rs11582423	3	1	150454887	150485078	89	8	480673	6.627	1.7124e-11	TARS2
55	ENSG00000143382	TMT	ADAMTSL4	1	150521884	150533413	1	protein_coding	54507	ADAMTSL4	7.08735e-16	-0.228888	3	3.697	1.08143e-06	rs11582423;rs509345	3	1	150516884	150538413	33	10	480673	1.87	0.030738	ADAMTSL4
56	ENSG00000143702	TMT	CEP170	1	243287730	243418650	-1	protein_coding	9859	CEP170	NA	-1.48228	65	16.54	3.682e-08	rs12080277	4	1	243282730	243423650	166	13	480673	4.7494	1.0199e-06	CEP170
57	ENSG00000145020	TMT	AMT	3	49454211	49460186	-1	protein_coding	275	AMT	0.000569475	-0.0226371	13	16.24	4.53817e-07	rs2099526	5	3	49449211	49465186	22	5	480673	5.7908	3.5033e-09	AMT
58	ENSG00000145022	TMT	TCTA	3	49449639	49453908	1	protein_coding	6988	TCTA	0.0132648	-0.595941	14	16.24	4.53817e-07	rs2099526	5	3	49444639	49458908	17	4	480673	5.9709	1.1799e-09	TCTA
59	ENSG00000145029	TMT	NICN1	3	49460379	49466759	-1	protein_coding	84276	NICN1	0.257246	-1.08729	11	8.665	4.53817e-07	rs2099526	5	3	49455379	49471759	24	5	480673	5.1033	1.6688e-07	NICN1
60	ENSG00000146555	TMT	SDK1	7	3341080	4308632	1	protein_coding	221935	SDK1	0.005016	2.23971	131	14.86	2.52664e-08	rs10259354	17	7	3336080	4313632	3446	100	480673	6.7846	5.8193e-12	SDK1
61	ENSG00000148219	TMT	ASTN2	9	119187504	120177348	-1	protein_coding	23245	ASTN2	0.989172	NA	4	7.687	5.56104e-09	rs6478241	23	9	119182504	120182348	2807	133	480673	5.3668	4.0082e-08	ASTN2
62	ENSG00000149294	TMT	NCAM1	11	112831997	113149158	1	protein_coding	4684	NCAM1	NA	NA	111	14.71	3.0039e-08	rs7105462	27	11	112826997	113154158	862	50	480673	4.791	8.2988e-07	NCAM1
63	ENSG00000152818	TMT	UTRN	6	144606837	145174170	1	protein_coding	7402	UTRN	2.96803e-09	-0.121019	21	11.08	2.4518e-08	rs6926377	16	6	144601837	145179170	1051	62	480673	3.8033	7.1378e-05	UTRN
64	ENSG00000153064	TMT	BANK1	4	102332443	102995969	1	protein_coding	55024	BANK1	1.76433e-10	-0.305251	7	3.926	1.73346e-10	rs13126505;rs17199964;rs13135092	9	4	102327443	103000969	1549	68	480673	2.9485	0.0015967	BANK1
65	ENSG00000154975	TMT	CA10	17	49707674	50237377	-1	protein_coding	56934	CA10	0.973118	-1.57579	12	15.05	1.56803e-07	rs11079993;rs34626694	33	17	49702674	50242377	1172	61	480673	2.5918	0.0047744	CA10
66	ENSG00000156427	TMT	FGF18	5	170846660	170884627	1	protein_coding	8817	FGF18	0.175827	NA	8	18.6	4.23226e-08	rs34772405	13	5	170841660	170889627	104	18	480673	3.26	0.00055697	FGF18
67	ENSG00000158092	TMT	NCK1	3	136581050	136668665	1	protein_coding	4690	NCK1	0.00103503	-0.568989	4	16.5	4.37806e-07	rs6770476	7	3	136576050	136673665	202	7	480673	1.9071	0.028255	NCK1
68	ENSG00000159208	TMT	C1orf51	1	150254953	150259505	1	protein_coding	148523	C1orf51	0.804528	0.11871	32	9.482	6.21832e-12	rs11582423;rs509345	3	1	150249953	150264505	24	4	480673	4.6353	1.7819e-06	C1orf51
69	ENSG00000161714	TMT	PLCD3	17	43186335	43210721	-1	protein_coding	113026	PLCD3	0.000143297	NA	6	21.3	2.1639e-08	rs11871043	32	17	43181335	43215721	72	17	480673	3.5804	0.00017154	PLCD3
70	ENSG00000161896	TMT	IP6K3	6	33689444	33714762	-1	protein_coding	117283	IP6K3	0.0485339	1.72324	57	22.1	3.12763e-09	rs4713675;rs482786;rs3828783	14	6	33684444	33719762	138	18	480673	5.3262	5.0137e-08	IP6K3
71	ENSG00000161904	TMT	LEMD2	6	33738979	33756913	-1	protein_coding	221496	LEMD2	0.302373	0.39292	62	18.43	4.31696e-07	rs482786;rs3828783	14	6	33733979	33761913	104	10	480673	3.9563	3.8055e-05	LEMD2
72	ENSG00000163125	TMT	RPRD2	1	150335567	150449042	1	protein_coding	23248	RPRD2	0.999977	-0.208277	190	14.28	1.93255e-12	rs509345;rs11582423	3	1	150330567	150454042	339	12	480673	6.1881	3.0444e-10	RPRD2
73	ENSG00000164061	TMT	BSN	3	49591922	49708978	1	protein_coding	8927	BSN	1	-1.28511	63	13.05	3.58819e-10	rs2099526;rs7628207	5	3	49586922	49713978	158	14	480673	6.4247	6.608e-11	BSN
74	ENSG00000164062	TMT	APEH	3	49711435	49721396	1	protein_coding	327	APEH	0.0132157	-0.271805	3	13.52	4.36813e-10	rs7628207	5	3	49706435	49726396	22	5	480673	5.0653	2.0383e-07	APEH
75	ENSG00000164068	TMT	RNF123	3	49726932	49758962	1	protein_coding	63891	RNF123	0.969715	-0.461991	8	22.4	1.43503e-10	rs7628207	5	3	49721932	49763962	55	8	480673	5.7611	4.1774e-09	RNF123
76	ENSG00000164076	TMT	CAMKV	3	49895421	49907655	-1	protein_coding	79012	CAMKV	0.996846	-0.638323	23	18.51	2.31698e-10	rs7628207;rs7613360;rs2071207;rs62260755;rs9831967	5	3	49890421	49912655	34	7	480673	6.0926	5.5561e-10	CAMKV
77	ENSG00000164077	TMT	MON1A	3	49946302	49967606	-1	protein_coding	84315	MON1A	0.00636811	-0.629673	28	13.15	5.18301e-09	rs7613360;rs2071207;rs9831967;rs62260755	5	3	49941302	49972606	38	8	480673	5.8136	3.0573e-09	MON1A
78	ENSG00000164078	TMT	MST1R	3	49924435	49941299	-1	protein_coding	4486	MST1R	1.69349e-20	-0.377645	22	18.51	2.90894e-10	rs2071207;rs7613360;rs62260755;rs9831967	5	3	49919435	49946299	25	4	480673	5.2551	7.3966e-08	MST1R
79	ENSG00000166965	TMT	RCCD1	15	91498100	91506349	1	protein_coding	91433	RCCD1	1.62554e-05	1.98795	10	8.823	1.26868e-06	rs2386584	30	15	91493100	91511349	57	10	480673	3.4615	0.0002686	RCCD1
80	ENSG00000168228	TMT	ZCCHC4	4	25314407	25372005	1	protein_coding	29063	ZCCHC4	3.21958e-05	0.118697	4	7.197	NA	rs34811474	8	4	25309407	25377005	197	17	480673	3.4992	0.00023337	ZCCHC4
81	ENSG00000168917	TMT	SLC35G2	3	136537489	136574734	1	protein_coding	80723	SLC35G2	0.0663953	-0.300343	8	16.5	5.804e-08	rs6770476	7	3	136532489	136579734	110	5	480673	2.2834	0.011202	SLC35G2
82	ENSG00000171385	TMT	KCND3	1	112313284	112531777	-1	protein_coding	3752	KCND3	0.803753	-0.605991	8	10.03	7.34569e-09	rs197441	2	1	112308284	112536777	623	70	480673	2.3974	0.0082566	KCND3
83	ENSG00000171798	TMT	KNDC1	10	134973951	135039916	1	protein_coding	85442	KNDC1	4.44328e-05	-0.0880718	16	11.89	9.11228e-09	rs12765185	25	10	134968951	135044916	301	21	480673	3.2489	0.0005792	KNDC1
84	ENSG00000172037	TMT	LAMB2	3	49158547	49170551	-1	protein_coding	3913	LAMB2	7.45007e-11	-0.451082	2	5.664	0.00555965	rs2099526	5	3	49153547	49175551	13	5	480673	4.8157	7.3345e-07	LAMB2
85	ENSG00000172046	TMT	USP19	3	49145479	49158371	-1	protein_coding	10869	USP19	0.999992	-0.429633	4	12.85	0.00555965	rs2099526	5	3	49140479	49163371	15	4	480673	4.1143	1.9419e-05	USP19
86	ENSG00000172053	TMT	QARS	3	49133365	49142553	-1	protein_coding	5859	QARS	8.7897e-08	-0.634756	4	12.85	0.00735261	rs2099526	5	3	49128365	49147553	16	4	480673	4.3331	7.3526e-06	QARS
87	ENSG00000172992	TMT	DCAKD	17	43100708	43138473	-1	protein_coding	79877	DCAKD	0.0293861	0.848595	18	10.72	5.73966e-08	rs11871043	32	17	43095708	43143473	125	14	480673	4.6465	1.6881e-06	DCAKD
88	ENSG00000173402	TMT	DAG1	3	49506146	49573048	1	protein_coding	1605	DAG1	0.940922	-0.838742	42	13.88	2.93592e-07	rs2099526	5	3	49501146	49578048	111	10	480673	5.194	1.029e-07	DAG1
89	ENSG00000173421	TMT	CCDC36	3	49235861	49295537	1	protein_coding	339834	CCDC36	0.509349	-0.452713	35	13.86	4.22057e-08	rs2099526	5	3	49230861	49300537	81	9	480673	6.5503	2.8705e-11	CCDC36
90	ENSG00000173531	TMT	MST1	3	49721380	49726934	-1	protein_coding	4485	MST1	1.72736e-10	0.158165	2	13.52	4.67465e-10	rs7628207	5	3	49716380	49731934	11	3	480673	4.6883	1.3776e-06	MST1
91	ENSG00000173540	TMT	GMPPB	3	49754277	49761384	-1	protein_coding	29925	GMPPB	8.24536e-05	-0.659554	7	22.4	1.43503e-10	rs7628207	5	3	49749277	49766384	21	4	480673	5.5489	1.4374e-08	GMPPB
92	ENSG00000176020	TMT	AMIGO3	3	49754267	49761349	-1	protein_coding	386724	AMIGO3	7.50516e-06	NA	7	22.4	1.43503e-10	rs7628207	5	3	49749267	49766349	21	4	480673	5.5489	1.4374e-08	AMIGO3
93	ENSG00000176095	TMT	IP6K1	3	49761727	49823975	-1	protein_coding	9807	IP6K1	0.23518	-2.10343	29	22.4	1.43503e-10	rs7628207	5	3	49756727	49828975	105	10	480673	5.9743	1.1552e-09	IP6K1
94	ENSG00000177352	TMT	CCDC71	3	49199968	49203754	-1	protein_coding	64925	CCDC71	0.0169896	NA	2	15.13	3.13472e-07	rs2099526	5	3	49194968	49208754	14	4	480673	5.4593	2.3904e-08	CCDC71
95	ENSG00000177479	TMT	ARIH2	3	48956254	49023815	1	protein_coding	10425	ARIH2	0.987412	-1.69992	11	7.069	0.0167393	rs2099526	5	3	48951254	49028815	70	9	480673	3.7999	7.2384e-05	ARIH2
96	ENSG00000178035	TMT	IMPDH2	3	49061758	49066841	-1	protein_coding	3615	IMPDH2	0.00135317	-0.509343	5	15.78	0.0117899	rs2099526	5	3	49056758	49071841	8	4	480673	5.3081	5.5375e-08	IMPDH2
97	ENSG00000178057	TMT	NDUFAF3	3	49057892	49060928	1	protein_coding	25915	NDUFAF3	4.85973e-05	-2.09007	4	15.78	0.0117899	rs2099526	5	3	49052892	49065928	9	4	480673	4.3908	5.6458e-06	NDUFAF3
98	ENSG00000178149	TMT	DALRD3	3	49052921	49059726	-1	protein_coding	55152	DALRD3	1.84814e-05	0.0723068	3	15.78	0.0117899	rs2099526	5	3	49047921	49064726	12	5	480673	4.2271	1.1835e-05	DALRD3
99	ENSG00000178252	TMT	WDR6	3	49044495	49053386	1	protein_coding	11180	WDR6	9.19648e-07	-0.0589495	6	15.78	0.0117899	rs2099526	5	3	49039495	49058386	10	4	480673	3.6558	0.00012818	WDR6
100	ENSG00000178467	TMT	P4HTM	3	49027319	49044587	1	protein_coding	54681	P4HTM	0.0232749	NA	5	13.56	0.0166985	rs2099526	5	3	49022319	49049587	17	4	480673	3.2116	0.00065991	P4HTM
101	ENSG00000178537	TMT	SLC25A20	3	48894369	48936426	-1	protein_coding	788	SLC25A20	2.04567e-07	-0.773546	6	10.41	0.0181599	rs2099526	5	3	48889369	48941426	45	6	480673	3.2032	0.00067958	SLC25A20
102	ENSG00000180592	TMT	SKIDA1	10	21802407	21814611	-1	protein_coding	387640	SKIDA1	NA	-1.17475	15	22	4.68225e-08	rs2183271	24	10	21797407	21819611	12	3	480673	3.0618	0.0011	SKIDA1
103	ENSG00000181163	TMT	NPM1	5	170814120	170838141	1	protein_coding	4869	NPM1	0.959044	-0.755407	15	18.6	1.79507e-08	rs34772405	13	5	170809120	170843141	98	7	480673	4.5843	2.2777e-06	NPM1
104	ENSG00000182179	TMT	UBA7	3	49842640	49851379	-1	protein_coding	7318	UBA7	2.68228e-14	-0.315381	7	18.12	4.46003e-10	rs7628207	5	3	49837640	49856379	15	4	480673	6.079	6.0482e-10	UBA7
105	ENSG00000183763	TMT	TRAIP	3	49866034	49894007	-1	protein_coding	10293	TRAIP	0.125104	-0.132255	24	17.61	2.31698e-10	rs7628207;rs7613360;rs2071207;rs62260755	5	3	49861034	49899007	45	7	480673	6.1397	4.1333e-10	TRAIP
106	ENSG00000184056	TMT	VPS33B	15	91541646	91565833	-1	protein_coding	26276	VPS33B	2.91337e-09	-0.472004	19	22	1.04566e-10	rs2386584	30	15	91536646	91570833	90	12	480673	5.5181	1.7138e-08	VPS33B
107	ENSG00000185052	TMT	SLC24A3	20	19193290	19703581	1	protein_coding	57419	SLC24A3	0.959518	0.79591	8	10.48	4.06234e-10	rs2424248	36	20	19188290	19708581	1461	94	480673	4.6564	1.6091e-06	SLC24A3
108	ENSG00000185104	TMT	FAF1	1	50905150	51425935	-1	protein_coding	11124	FAF1	0.997398	-1.14258	77	19.17	1.99712e-08	rs10888692	1	1	50900150	51430935	657	22	480673	3.827	6.4866e-05	FAF1
109	ENSG00000185614	TMT	FAM212A	3	49840687	49842463	1	protein_coding	389119	FAM212A	0.000589161	NA	5	18.12	4.46003e-10	rs7628207	5	3	49835687	49847463	9	4	480673	5.1438	1.3462e-07	FAM212A
110	ENSG00000185909	TMT	KLHDC8B	3	49209044	49213917	1	protein_coding	200942	KLHDC8B	0.0104214	-0.0773522	10	15.13	5.18133e-08	rs2099526	5	3	49204044	49218917	22	5	480673	6.6113	1.9047e-11	KLHDC8B
111	ENSG00000187105	TMT	HEATR4	14	73945189	74025651	-1	protein_coding	399671	HEATR4	6.23228e-17	0.49276	15	14.25	3.25307e-06	rs12435797	29	14	73940189	74030651	115	21	480673	2.5833	0.0048926	HEATR4
112	ENSG00000187145	TMT	MRPS21	1	150266289	150281414	1	protein_coding	54460	MRPS21	0.35345	0.646625	74	16.5	4.76037e-12	rs11582423;rs509345	3	1	150261289	150286414	76	7	480673	6.1997	2.828e-10	MRPS21
113	ENSG00000187323	TMT	DCC	18	49866542	51057784	1	protein_coding	1630	DCC	0.999999	-0.23995	957	20.8	3.08733e-11	rs35938312;rs9944703;rs4372758;rs6508210;rs62097985;rs62098040	34	18	49861542	51062784	4275	95	480673	7.8769	1.6778e-15	DCC
114	ENSG00000187492	TMT	CDHR4	3	49828165	49837268	-1	protein_coding	389118	CDHR4	0.0134739	0.0436097	8	18.12	2.95613e-10	rs7628207	5	3	49823165	49842268	25	8	480673	7.1085	5.8653e-13	CDHR4
115	ENSG00000188315	TMT	C3orf62	3	49306035	49315342	-1	protein_coding	375341	C3orf62	0.00712466	-1.95031	9	11.88	4.44735e-08	rs2099526	5	3	49301035	49320342	20	4	480673	6.1772	3.2619e-10	C3orf62
116	ENSG00000188938	TMT	FAM120AOS	9	96208776	96215874	-1	protein_coding	158293	FAM120AOS	0.514391	0.00743144	10	8.712	5.0482e-09	rs10992729;rs10739951	22	9	96203776	96220874	53	10	480673	3.5451	0.00019622	FAM120AOS
117	ENSG00000196782	TMT	MAML3	4	140637907	141075338	-1	protein_coding	55534	MAML3	0.329895	-0.192465	74	18.84	4.24419e-08	rs35808740	10	4	140632907	141080338	972	93	480673	6.8012	5.1872e-12	MAML3
118	ENSG00000196821	TMT	C6orf106	6	34555065	34664636	-1	protein_coding	64771	C6orf106	0.45403	-1.13555	117	14.17	1.90355e-08	rs9469913;rs142415291;rs33959228	15	6	34550065	34669636	212	13	480673	5.1118	1.5956e-07	C6orf106
119	ENSG00000197177	TMT	GPR123	10	134884433	134945179	1	protein_coding	84435	GPR123	0.512155	0.355334	18	11.14	1.66227e-08	rs12765185;rs2474343	25	10	134879433	134950179	275	30	480673	3.7843	7.7076e-05	GPR123
120	ENSG00000197724	TMT	PHF2	9	96338689	96441869	1	protein_coding	5253	PHF2	0.994132	0.745198	115	11.57	1.88792e-08	rs10992729;rs10739951	22	9	96333689	96446869	441	24	480673	4.8425	6.411e-07	PHF2
121	ENSG00000197852	TMT	FAM212B	1	112223252	112298446	-1	protein_coding	55924	FAM212B	0.00359052	0.902451	11	22.3	3.58804e-09	rs197441	2	1	112218252	112303446	278	28	480673	4.0468	2.5966e-05	FAM212B
122	ENSG00000198218	TMT	QRICH1	3	49067140	49131796	-1	protein_coding	54870	QRICH1	0.99607	-0.279294	14	10.95	0.0111172	rs2099526	5	3	49062140	49136796	62	10	480673	4.8145	7.38e-07	QRICH1
123	ENSG00000198901	TMT	PRC1	15	91509270	91538859	-1	protein_coding	9055	PRC1	0.0159758	0.727684	30	22	1.04566e-10	rs2386584	30	15	91504270	91543859	125	13	480673	4.1968	1.3538e-05	PRC1
124	ENSG00000204682	TMT	CASC10	10	21781587	21786191	-1	protein_coding	399726	CASC10	0.0200549	-1.90404	8	14.69	4.96104e-06	rs2183271	24	10	21776587	21791191	9	3	480673	4.0044	3.1083e-05	CASC10
125	ENSG00000213672	TMT	NCKIPSD	3	48701364	48723797	-1	protein_coding	51517	NCKIPSD	0.00713136	-0.551018	2	7.777	0.0210626	rs2099526	5	3	48696364	48728797	36	4	480673	3.3956	0.00034234	NCKIPSD
126	ENSG00000221883	TMT	ARIH2OS	3	48955221	48956818	-1	protein_coding	646450	ARIH2OS	0.437613	-0.628346	4	6.206	0.0189795	rs2099526	5	3	48950221	48961818	20	4	480673	4.0179	2.9357e-05	ARIH2OS
127	ENSG00000225399	TMT	RP11-3B7.1	3	49297518	49298744	1	protein_coding	NA	NA	NA	NA	8	11.88	4.44735e-08	rs2099526	5	3	49292518	49303744	11	5	480673	6.8626	3.3805e-12	RP11-3B7.1
128	ENSG00000225996	TMT	AL356356.1	1	150521897	150524367	1	protein_coding	NA	NA	NA	NA	3	3.697	1.08143e-06	rs11582423;rs509345	3	1	150516897	150529367	22	6	480673	1.4966	0.067252	AL356356.1
129	ENSG00000228008	TMT	CTD-2330K9.3	3	49941278	49954370	1	protein_coding	NA	NA	NA	NA	20	13.15	5.18301e-09	rs7613360;rs2071207;rs9831967	5	3	49936278	49959370	26	5	480673	5.7199	5.33e-09	CTD-2330K9.3
130	ENSG00000233276	TMT	GPX1	3	49394609	49396033	-1	protein_coding	2876	GPX1	0.00693165	-0.616399	12	13.18	4.69686e-07	rs2099526	5	3	49389609	49401033	19	4	480673	5.4665	2.295e-08	GPX1
131	ENSG00000236980	TMT	C3orf84	3	49215065	49229291	-1	protein_coding	646498	C3orf84	0.000221292	0.0590497	17	15.13	4.72572e-08	rs2099526	5	3	49210065	49234291	33	5	480673	6.2721	1.7806e-10	C3orf84
132	ENSG00000269104	TMT	AL035681.1	22	41685388	41685686	-1	protein_coding	NA	NA	NA	NA	7	9.105	4.20702e-07	rs139478	37	22	41680388	41690686	17	4	480673	4.4112	5.141e-06	AL035681.1
133	ENSG00000269490	TMT	SBP1	6	33663196	33663474	-1	protein_coding	NA	NA	0.00238547	NA	47	15.42	4.60756e-08	rs4713675;rs3828783;rs482786	14	6	33658196	33668474	42	5	480673	4.5827	2.2951e-06	SBP1
134	ENSG00000269795	TMT	AC092782.1	1	243388058	243395911	1	protein_coding	NA	NA	NA	NA	20	12.78	8.15829e-08	rs12080277	4	1	243383058	243400911	33	6	480673	4.911	4.5311e-07	AC092782.1
1	ENSG00000001617	DST	SEMA3F	3	50192478	50226508	1	protein_coding	6405	SEMA3F	0.999918	NA	43	19.09	1.5851e-09	rs67627084;rs11130222;rs13067082;rs1046953	10	3	50187478	50231508	69	10	469350	5.9324	1.493e-09	SEMA3F
2	ENSG00000003756	DST	RBM5	3	50126341	50156454	1	protein_coding	10181	RBM5	0.999999	-0.605889	36	18.47	6.42536e-09	rs11130222;rs62260755;rs67627084	10	3	50121341	50161454	43	5	469350	5.9587	1.2715e-09	RBM5
3	ENSG00000004534	DST	RBM6	3	49977440	50137478	1	protein_coding	10180	RBM6	1	-0.685653	174	17.77	7.26872e-09	rs11130222;rs67627084;rs62260755	10	3	49972440	50142478	270	11	469350	5.8746	2.1195e-09	RBM6
4	ENSG00000004864	DST	SLC25A13	7	95749532	95951459	-1	protein_coding	10165	SLC25A13	1.94046e-15	-0.814745	131	17.17	2.7421e-08	rs6959358	23	7	95744532	95956459	251	14	469350	5.1686	1.1795e-07	SLC25A13
5	ENSG00000008869	DST	HEATR5B	2	37195526	37311485	-1	protein_coding	54497	HEATR5B	8.10479e-10	-0.120442	88	14.17	1.81191e-08	rs62132550;rs11684340	6	2	37190526	37316485	278	21	469350	4.9975	2.9032e-07	HEATR5B
6	ENSG00000023892	DST	DEF6	6	35265595	35289548	1	protein_coding	50619	DEF6	0.976824	0.153811	1	26.5	1.65724e-09	rs33959228	19	6	35260595	35294548	58	8	469350	1.5676	0.058488	DEF6
7	ENSG00000028116	DST	VRK2	2	58134786	58387055	1	protein_coding	7444	VRK2	1.21621e-08	-0.188348	101	20	1.70583e-07	rs1460255	7	2	58129786	58392055	473	27	469350	4.8552	6.0122e-07	VRK2
8	ENSG00000048828	DST	FAM120A	9	96214004	96328397	1	protein_coding	23196	FAM120A	0.999907	-0.298117	99	18.33	3.00775e-09	rs10992729	26	9	96209004	96333397	334	19	469350	5.6295	9.0377e-09	FAM120A
9	ENSG00000053900	DST	ANAPC4	4	25378835	25420120	1	protein_coding	29945	ANAPC4	0.463848	NA	3	23.7	2.08495e-11	rs34811474	14	4	25373835	25425120	157	11	469350	3.6032	0.00015716	ANAPC4
10	ENSG00000054282	DST	SDCCAG8	1	243419320	243663394	1	protein_coding	10806	SDCCAG8	1.32893e-07	-0.422227	64	16.66	1.18378e-08	rs12744216;rs12058508	5	1	243414320	243668394	395	30	469350	4.2042	1.31e-05	SDCCAG8
11	ENSG00000064703	DST	DDX20	1	112297867	112310638	1	protein_coding	11218	DDX20	4.18765e-07	-0.181627	14	22.3	8.77624e-10	rs197441;rs12033257	3	1	112292867	112315638	81	9	469350	3.7437	9.065e-05	DDX20
12	ENSG00000064999	DST	ANKS1A	6	34857042	35059179	1	protein_coding	23294	ANKS1A	0.84686	0.260683	1	5.582	2.43562e-09	rs33959228	19	6	34852042	35064179	457	32	469350	2.7875	0.0026559	ANKS1A
13	ENSG00000065029	DST	ZNF76	6	35226686	35263762	1	protein_coding	7629	ZNF76	5.07289e-16	0.397539	1	26.5	1.65724e-09	rs33959228	19	6	35221686	35268762	99	9	469350	1.9729	0.024256	ZNF76
14	ENSG00000065060	DST	UHRF1BP1	6	34759857	34850915	1	protein_coding	54887	UHRF1BP1	2.46541e-07	-0.830354	164	16.17	1.00321e-08	rs142415291;rs6907508	19	6	34754857	34855915	262	15	469350	4.7413	1.0619e-06	UHRF1BP1
15	ENSG00000073711	DST	PPP2R3A	3	135684515	135866733	1	protein_coding	5523	PPP2R3A	0.920488	-0.863679	38	19.3	2.75286e-08	rs9810051;rs5026242	13	3	135679515	135871733	271	18	469350	4.7015	1.2913e-06	PPP2R3A
16	ENSG00000088808	DST	PPP1R13B	14	104200089	104313927	-1	protein_coding	23368	PPP1R13B	0.976929	-0.731116	147	13.05	2.51127e-07	rs2006281	35	14	104195089	104318927	251	11	469350	4.8952	4.9109e-07	PPP1R13B
17	ENSG00000096395	DST	MLN	6	33762450	33771788	-1	protein_coding	4295	MLN	0.00165857	0.983258	24	18.43	4.10384e-08	rs3828783;rs482786;rs4713675	18	6	33757450	33776788	73	10	469350	4.2296	1.1706e-05	MLN
18	ENSG00000096433	DST	ITPR3	6	33588142	33664351	1	protein_coding	3710	ITPR3	4.97537e-12	NA	59	20.2	2.29909e-08	rs4713675;rs4713656;rs3828783;rs482786	18	6	33583142	33669351	330	32	469350	4.1043	2.0279e-05	ITPR3
19	ENSG00000100711	DST	ZFYVE21	14	104182067	104200005	1	protein_coding	79038	ZFYVE21	0.713443	NA	8	6.342	2.51127e-07	rs2006281	35	14	104177067	104205005	49	8	469350	4.5451	2.7452e-06	ZFYVE21
20	ENSG00000100767	DST	PAPLN	14	73704205	73741348	1	protein_coding	89932	PAPLN	5.13479e-22	-0.24989	13	15.79	7.15437e-08	rs11625626	34	14	73699205	73746348	112	21	469350	3.3423	0.00041538	PAPLN
21	ENSG00000102837	DST	OLFM4	13	53602894	53626192	1	protein_coding	10562	OLFM4	2.41041e-06	0.814566	3	4.975	4.10594e-07	rs2181389	33	13	53597894	53631192	85	18	469350	3.9135	4.5481e-05	OLFM4
22	ENSG00000105866	DST	SP4	7	21467652	21554440	1	protein_coding	6671	SP4	0.951288	0.671149	48	15.5	1.96582e-08	rs7798894	22	7	21462652	21559440	277	23	469350	4.9589	3.5442e-07	SP4
23	ENSG00000110693	DST	SOX6	11	15987995	16761138	-1	protein_coding	55553	SOX6	0.999531	-2.52258	57	18.09	4.15976e-10	rs61883178;rs7932056	31	11	15982995	16766138	1219	46	469350	3.5323	0.000206	SOX6
24	ENSG00000114054	DST	PCCB	3	135969148	136056738	1	protein_coding	5096	PCCB	0.000735839	-0.38516	41	12.17	1.62757e-09	rs9810051;rs5026242	13	3	135964148	136061738	129	16	469350	5.0018	2.8401e-07	PCCB
25	ENSG00000114349	DST	GNAT1	3	50229045	50233949	1	protein_coding	2779	GNAT1	2.50523e-06	-0.274733	20	18.21	3.73851e-09	rs13067082;rs67627084	10	3	50224045	50238949	14	3	469350	5.8684	2.2007e-09	GNAT1
26	ENSG00000114439	DST	BBX	3	107241783	107530171	1	protein_coding	56987	BBX	0.958098	-0.473034	111	17.95	8.27716e-10	rs638293;rs62263345	12	3	107236783	107535171	507	25	469350	5.4085	3.1773e-08	BBX
27	ENSG00000115808	DST	STRN	2	37070783	37193615	-1	protein_coding	6801	STRN	0.969336	-1.21921	69	14.17	3.20788e-09	rs62132550;rs11684340	6	2	37065783	37198615	266	16	469350	4.3392	7.1513e-06	STRN
28	ENSG00000117360	DST	PRPF3	1	150293925	150325671	1	protein_coding	9129	PRPF3	0.999999	-0.213771	73	10.15	3.14588e-10	rs509345;rs59898460	4	1	150288925	150330671	105	10	469350	6.1486	3.9079e-10	PRPF3
29	ENSG00000117362	DST	APH1A	1	150237804	150241980	-1	protein_coding	51107	APH1A	0.132136	-0.813124	4	7.615	1.33681e-05	rs59898460;rs509345	4	1	150232804	150246980	9	3	469350	2.4118	0.0079366	APH1A
30	ENSG00000118007	DST	STAG1	3	136055077	136471220	-1	protein_coding	10274	STAG1	1	-0.647638	222	21.8	9.80587e-10	rs5026242;rs9810051	13	3	136050077	136476220	621	23	469350	5.5172	1.722e-08	STAG1
31	ENSG00000118263	DST	KLF7	2	207938861	208031991	-1	protein_coding	8609	KLF7	0.929931	-2.11539	25	16.35	7.75816e-07	rs2111592	9	2	207933861	208036991	293	35	469350	3.8549	5.7889e-05	KLF7
32	ENSG00000118292	DST	C1orf54	1	150240600	150253327	1	protein_coding	79630	C1orf54	0.178652	-0.647221	16	8.745	2.00914e-06	rs59898460;rs509345	4	1	150235600	150258327	22	4	469350	3.3755	0.00036836	C1orf54
33	ENSG00000118298	DST	CA14	1	150229554	150237478	1	protein_coding	23632	CA14	1.43472e-09	-0.466304	1	1.056	0.000321044	rs59898460	4	1	150224554	150242478	13	4	469350	2.9015	0.0018572	CA14
34	ENSG00000118689	DST	FOXO3	6	108881038	109005977	1	protein_coding	2309	FOXO3	NA	-1.48776	53	16.5	8.68197e-09	rs2764264	20	6	108876038	109010977	168	16	469350	4.903	4.7202e-07	FOXO3
35	ENSG00000119042	DST	SATB2	2	200134223	200335989	-1	protein_coding	23314	SATB2	0.999563	-1.16977	9	11.77	3.75552e-07	rs1451488	8	2	200129223	200340989	234	18	469350	1.9561	0.025224	SATB2
36	ENSG00000123080	DST	CDKN2C	1	51426417	51440305	1	protein_coding	1031	CDKN2C	0.315707	-1.35267	8	15.85	1.05955e-08	rs10888692;rs565735881;rs35311109	1	1	51421417	51445305	19	5	469350	2.5599	0.0052352	CDKN2C
37	ENSG00000124198	DST	ARFGEF2	20	47538427	47653230	1	protein_coding	10564	ARFGEF2	1	-0.733705	111	18.94	1.14435e-10	rs71351952;rs348258;rs6012558	44	20	47533427	47658230	280	14	469350	5.1838	1.0872e-07	ARFGEF2
38	ENSG00000124201	DST	ZNFX1	20	47854483	47894963	-1	protein_coding	57169	ZNFX1	0.999981	-0.288128	29	13.63	3.15653e-07	rs71351952	44	20	47849483	47899963	170	13	469350	2.9039	0.0018427	ZNFX1
39	ENSG00000124207	DST	CSE1L	20	47662849	47713489	1	protein_coding	1434	CSE1L	0.999982	0.526895	85	17.29	3.24927e-10	rs348258;rs71351952;rs6012558	44	20	47657849	47718489	137	11	469350	6.2952	1.5346e-10	CSE1L
40	ENSG00000124214	DST	STAU1	20	47729878	47804904	-1	protein_coding	6780	STAU1	0.996416	-0.305862	38	11.04	4.54184e-10	rs71351952;rs348258;rs6012558	44	20	47724878	47809904	160	14	469350	5.0752	1.9357e-07	STAU1
41	ENSG00000124228	DST	DDX27	20	47835884	47860614	1	protein_coding	55661	DDX27	0.25017	-0.391785	17	20.2	2.4773e-07	rs71351952	44	20	47830884	47865614	105	10	469350	3.0913	0.00099633	DDX27
42	ENSG00000124562	DST	SNRPC	6	34725183	34741571	1	protein_coding	6631	SNRPC	0.727262	-0.35112	90	15.81	3.20358e-08	rs142415291;rs6907508	19	6	34720183	34746571	88	6	469350	4.779	8.8083e-07	SNRPC
43	ENSG00000126215	DST	XRCC3	14	104163946	104181841	-1	protein_coding	7517	XRCC3	6.31833e-08	0.467663	1	2.175	5.89263e-05	rs2006281	35	14	104158946	104186841	48	9	469350	3.9208	4.4128e-05	XRCC3
44	ENSG00000128573	DST	FOXP2	7	113726382	114333827	1	protein_coding	93986	FOXP2	0.996179	-0.404517	189	18.18	3.91488e-09	rs6961970;rs12672683;rs12537376;rs1859100	24	7	113721382	114338827	752	41	469350	6.0104	9.2538e-10	FOXP2
45	ENSG00000129910	DST	CDH15	16	89238175	89261900	1	protein_coding	1013	CDH15	5.96232e-12	NA	4	9.532	3.94302e-08	rs8049644	38	16	89233175	89266900	129	16	469350	3.6452	0.00013359	CDH15
46	ENSG00000133961	DST	NUMB	14	73741815	73930348	-1	protein_coding	8650	NUMB	0.0243992	-0.0164953	90	15.79	1.83041e-08	rs11625626	34	14	73736815	73935348	369	19	469350	5.5711	1.2659e-08	NUMB
47	ENSG00000136448	DST	NMT1	17	43128978	43186384	1	protein_coding	4836	NMT1	0.998501	0.0324477	47	21.3	3.54977e-09	rs11871043	39	17	43123978	43191384	191	18	469350	5.3297	4.9197e-08	NMT1
48	ENSG00000137288	DST	UQCC2	6	33662070	33679504	-1	protein_coding	84300	UQCC2	0.0595477	0.254208	83	20.2	2.92653e-08	rs4713675;rs4713656;rs3828783;rs482786	18	6	33657070	33684504	112	8	469350	4.9975	2.9042e-07	UQCC2
49	ENSG00000138821	DST	SLC39A8	4	103172198	103352415	-1	protein_coding	64116	SLC39A8	0.891567	-0.202749	2	23.1	1.11048e-14	rs13135092	15	4	103167198	103357415	512	28	469350	2.7128	0.0033354	SLC39A8
50	ENSG00000140553	DST	UNC45A	15	91473410	91497323	1	protein_coding	55898	UNC45A	9.49307e-08	0.0630994	4	8.823	2.06584e-06	rs2386584	36	15	91468410	91502323	92	11	469350	2.3704	0.0088839	UNC45A
51	ENSG00000142700	DST	DMRTA2	1	50883222	50889172	-1	protein_coding	63950	DMRTA2	NA	-1.15902	17	17.59	1.52541e-08	rs10888692;rs565735881	1	1	50878222	50894172	24	5	469350	5.4661	2.3001e-08	DMRTA2
52	ENSG00000143369	DST	ECM1	1	150480538	150486265	1	protein_coding	1893	ECM1	7.32851e-08	0.615279	41	15.79	1.78689e-11	rs509345;rs59898460	4	1	150475538	150491265	34	6	469350	6.4409	5.9376e-11	ECM1
53	ENSG00000143374	DST	TARS2	1	150459887	150480078	1	protein_coding	80222	TARS2	1.87456e-08	0.846507	70	15.79	2.27762e-11	rs509345;rs59898460	4	1	150454887	150485078	89	8	469350	6.1474	3.9393e-10	TARS2
54	ENSG00000143382	DST	ADAMTSL4	1	150521884	150533413	1	protein_coding	54507	ADAMTSL4	7.08735e-16	-0.228888	3	3.697	1.52905e-06	rs59898460;rs509345	4	1	150516884	150538413	33	10	469350	0.67828	0.2488	ADAMTSL4
55	ENSG00000143702	DST	CEP170	1	243287730	243418650	-1	protein_coding	9859	CEP170	NA	-1.48228	90	16.54	3.26994e-08	rs12058508;rs12744216	5	1	243282730	243423650	166	13	469350	4.8704	5.5676e-07	CEP170
56	ENSG00000148219	DST	ASTN2	9	119187504	120177348	-1	protein_coding	23245	ASTN2	0.989172	NA	4	7.687	6.52271e-09	rs6478241	27	9	119182504	120182348	2807	133	469350	5.5929	1.1163e-08	ASTN2
57	ENSG00000148655	DST	C10orf11	10	77360998	78319925	1	protein_coding	83938	C10orf11	0.0410566	0.0298164	14	20.3	2.49151e-08	rs11001489	28	10	77355998	78324925	1853	118	469350	3.33	0.00043421	C10orf11
58	ENSG00000149084	DST	HSD17B12	11	43577986	43878167	1	protein_coding	51144	HSD17B12	0.00555448	-0.701698	7	5.832	4.39033e-08	rs55670730	32	11	43572986	43883167	616	27	469350	3.8104	6.9372e-05	HSD17B12
59	ENSG00000152818	DST	UTRN	6	144606837	145174170	1	protein_coding	7402	UTRN	2.96803e-09	-0.121019	21	11.08	2.11824e-09	rs6926377	21	6	144601837	145179170	1051	62	469350	4.2256	1.1916e-05	UTRN
60	ENSG00000153064	DST	BANK1	4	102332443	102995969	1	protein_coding	55024	BANK1	1.76433e-10	-0.305251	6	3.926	2.24865e-09	rs13126505;rs13135092	15	4	102327443	103000969	1549	68	469350	1.7256	0.042211	BANK1
61	ENSG00000154975	DST	CA10	17	49707674	50237377	-1	protein_coding	56934	CA10	0.973118	-1.57579	12	15.05	5.63812e-08	rs11079993;rs34626694	40	17	49702674	50242377	1172	61	469350	2.791	0.0026276	CA10
62	ENSG00000156395	DST	SORCS3	10	106400859	107024993	1	protein_coding	22986	SORCS3	0.325134	0.170375	9	20.4	2.03517e-08	rs11599236	29	10	106395859	107029993	1741	45	469350	3.2625	0.00055209	SORCS3
63	ENSG00000158092	DST	NCK1	3	136581050	136668665	1	protein_coding	4690	NCK1	0.00103503	-0.568989	5	16.5	2.76169e-08	rs9810051	13	3	136576050	136673665	202	7	469350	2.4111	0.0079522	NCK1
64	ENSG00000159208	DST	C1orf51	1	150254953	150259505	1	protein_coding	148523	C1orf51	0.804528	0.11871	32	9.482	4.20238e-10	rs59898460;rs509345	4	1	150249953	150264505	24	4	469350	4.4309	4.6921e-06	C1orf51
65	ENSG00000161714	DST	PLCD3	17	43186335	43210721	-1	protein_coding	113026	PLCD3	0.000143297	NA	6	21.3	1.34474e-08	rs11871043	39	17	43181335	43215721	72	17	469350	3.5139	0.00022077	PLCD3
66	ENSG00000161896	DST	IP6K3	6	33689444	33714762	-1	protein_coding	117283	IP6K3	0.0485339	1.72324	57	22.1	3.1868e-10	rs4713675;rs482786;rs4713656;rs3828783	18	6	33684444	33719762	138	18	469350	5.5641	1.3178e-08	IP6K3
67	ENSG00000161904	DST	LEMD2	6	33738979	33756913	-1	protein_coding	221496	LEMD2	0.302373	0.39292	62	18.43	4.95286e-07	rs482786;rs3828783	18	6	33733979	33761913	104	10	469350	3.9064	4.6847e-05	LEMD2
68	ENSG00000163125	DST	RPRD2	1	150335567	150449042	1	protein_coding	23248	RPRD2	0.999977	-0.208277	190	14.28	1.76351e-10	rs509345;rs59898460	4	1	150330567	150454042	339	12	469350	5.6965	6.1136e-09	RPRD2
69	ENSG00000163412	DST	EIF4E3	3	71724567	71803924	-1	protein_coding	317649	EIF4E3	0.0042325	-2.05486	8	8.78	4.15524e-08	rs7625774	11	3	71719567	71808924	248	33	469350	4.6227	1.8937e-06	EIF4E3
70	ENSG00000163421	DST	PROK2	3	71820807	71834357	-1	protein_coding	60675	PROK2	0.270454	-0.10809	3	3.918	5.13251e-08	rs7625774	11	3	71815807	71839357	40	10	469350	3.3708	0.0003747	PROK2
71	ENSG00000164061	DST	BSN	3	49591922	49708978	1	protein_coding	8927	BSN	1	-1.28511	50	11.57	3.22706e-09	rs7628207	10	3	49586922	49713978	158	14	469350	5.9389	1.4351e-09	BSN
72	ENSG00000164062	DST	APEH	3	49711435	49721396	1	protein_coding	327	APEH	0.0132157	-0.271805	3	13.52	3.74114e-09	rs7628207	10	3	49706435	49726396	22	5	469350	4.979	3.1963e-07	APEH
73	ENSG00000164068	DST	RNF123	3	49726932	49758962	1	protein_coding	63891	RNF123	0.969715	-0.461991	8	22.4	1.14466e-09	rs7628207	10	3	49721932	49763962	55	8	469350	5.8467	2.5066e-09	RNF123
74	ENSG00000164076	DST	CAMKV	3	49895421	49907655	-1	protein_coding	79012	CAMKV	0.996846	-0.638323	23	18.51	6.75044e-09	rs7628207;rs11130222;rs62260755;rs67627084	10	3	49890421	49912655	34	7	469350	6.0484	7.3136e-10	CAMKV
75	ENSG00000164077	DST	MON1A	3	49946302	49967606	-1	protein_coding	84315	MON1A	0.00636811	-0.629673	27	13.15	2.28196e-08	rs11130222;rs67627084;rs62260755	10	3	49941302	49972606	38	8	469350	5.9009	1.8081e-09	MON1A
76	ENSG00000164078	DST	MST1R	3	49924435	49941299	-1	protein_coding	4486	MST1R	1.69349e-20	-0.377645	22	18.51	1.39225e-08	rs11130222;rs62260755	10	3	49919435	49946299	25	4	469350	5.3956	3.4138e-08	MST1R
77	ENSG00000166965	DST	RCCD1	15	91498100	91506349	1	protein_coding	91433	RCCD1	1.62554e-05	1.98795	10	8.823	3.95756e-07	rs2386584	36	15	91493100	91511349	57	10	469350	3.3643	0.00038367	RCCD1
78	ENSG00000168228	DST	ZCCHC4	4	25314407	25372005	1	protein_coding	29063	ZCCHC4	3.21958e-05	0.118697	4	7.197	NA	rs34811474	14	4	25309407	25377005	197	17	469350	3.5917	0.00016427	ZCCHC4
79	ENSG00000168917	DST	SLC35G2	3	136537489	136574734	1	protein_coding	80723	SLC35G2	0.0663953	-0.300343	8	16.5	2.5412e-09	rs9810051	13	3	136532489	136579734	110	5	469350	2.698	0.003488	SLC35G2
80	ENSG00000170837	DST	GPR27	3	71803201	71805647	1	protein_coding	2850	GPR27	0.598851	-0.467784	5	6.712	4.15524e-08	rs7625774	11	3	71798201	71810647	28	8	469350	4.7042	1.2744e-06	GPR27
81	ENSG00000171385	DST	KCND3	1	112313284	112531777	-1	protein_coding	3752	KCND3	0.803753	-0.605991	9	10.03	8.77624e-10	rs197441;rs12033257	3	1	112308284	112536777	623	70	469350	2.769	0.0028112	KCND3
82	ENSG00000172992	DST	DCAKD	17	43100708	43138473	-1	protein_coding	79877	DCAKD	0.0293861	0.848595	18	10.72	3.66878e-08	rs11871043	39	17	43095708	43143473	125	14	469350	4.6531	1.6349e-06	DCAKD
83	ENSG00000173531	DST	MST1	3	49721380	49726934	-1	protein_coding	4485	MST1	1.72736e-10	0.158165	2	13.52	4.03546e-09	rs7628207	10	3	49716380	49731934	11	3	469350	4.6145	1.97e-06	MST1
84	ENSG00000173540	DST	GMPPB	3	49754277	49761384	-1	protein_coding	29925	GMPPB	8.24536e-05	-0.659554	7	22.4	1.14466e-09	rs7628207	10	3	49749277	49766384	21	4	469350	5.6801	6.7298e-09	GMPPB
85	ENSG00000174564	DST	IL20RB	3	136665072	136729927	1	protein_coding	53833	IL20RB	0.000354183	0.165775	1	4.587	8.22091e-06	rs9810051	13	3	136660072	136734927	52	9	469350	2.8807	0.0019842	IL20RB
86	ENSG00000174579	DST	MSL2	3	135867764	135916083	-1	protein_coding	55167	MSL2	0.889664	-1.74205	23	19.3	2.75286e-08	rs9810051;rs5026242	13	3	135862764	135921083	52	11	469350	5.3953	3.4202e-08	MSL2
87	ENSG00000176020	DST	AMIGO3	3	49754267	49761349	-1	protein_coding	386724	AMIGO3	7.50516e-06	NA	7	22.4	1.14466e-09	rs7628207	10	3	49749267	49766349	21	4	469350	5.6801	6.7298e-09	AMIGO3
88	ENSG00000176095	DST	IP6K1	3	49761727	49823975	-1	protein_coding	9807	IP6K1	0.23518	-2.10343	29	22.4	1.14466e-09	rs7628207	10	3	49756727	49828975	105	10	469350	5.9965	1.0081e-09	IP6K1
89	ENSG00000182179	DST	UBA7	3	49842640	49851379	-1	protein_coding	7318	UBA7	2.68228e-14	-0.315381	7	18.12	3.52724e-09	rs7628207	10	3	49837640	49856379	15	4	469350	6.433	6.2539e-11	UBA7
90	ENSG00000183763	DST	TRAIP	3	49866034	49894007	-1	protein_coding	10293	TRAIP	0.125104	-0.132255	24	17.61	2.30075e-09	rs7628207;rs11130222;rs62260755	10	3	49861034	49899007	45	7	469350	6.215	2.5664e-10	TRAIP
91	ENSG00000184056	DST	VPS33B	15	91541646	91565833	-1	protein_coding	26276	VPS33B	2.91337e-09	-0.472004	20	22	1.94209e-13	rs2386584;rs6496749	36	15	91536646	91570833	90	12	469350	6.3703	9.433e-11	VPS33B
92	ENSG00000185052	DST	SLC24A3	20	19193290	19703581	1	protein_coding	57419	SLC24A3	0.959518	0.79591	8	10.48	8.02257e-10	rs2424248	43	20	19188290	19708581	1461	94	469350	4.4661	3.9824e-06	SLC24A3
93	ENSG00000185104	DST	FAF1	1	50905150	51425935	-1	protein_coding	11124	FAF1	0.997398	-1.14258	150	19.17	1.16673e-09	rs10888692;rs565735881;rs35311109	1	1	50900150	51430935	657	22	469350	4.2442	1.0971e-05	FAF1
94	ENSG00000185614	DST	FAM212A	3	49840687	49842463	1	protein_coding	389119	FAM212A	0.000589161	NA	5	18.12	3.52724e-09	rs7628207	10	3	49835687	49847463	9	4	469350	5.5144	1.7498e-08	FAM212A
95	ENSG00000187105	DST	HEATR4	14	73945189	74025651	-1	protein_coding	399671	HEATR4	6.23228e-17	0.49276	15	14.25	1.25987e-05	rs11625626	34	14	73940189	74030651	115	21	469350	3.4811	0.00024964	HEATR4
96	ENSG00000187145	DST	MRPS21	1	150266289	150281414	1	protein_coding	54460	MRPS21	0.35345	0.646625	74	16.5	5.85963e-11	rs59898460;rs509345	4	1	150261289	150286414	76	7	469350	5.8031	3.2552e-09	MRPS21
97	ENSG00000187323	DST	DCC	18	49866542	51057784	1	protein_coding	1630	DCC	0.999999	-0.23995	956	20.8	2.09072e-11	rs34486623;rs2068861;rs4372758;rs6508210;rs10502971;rs62098040	42	18	49861542	51062784	4275	95	469350	7.989	6.8044e-16	DCC
98	ENSG00000187492	DST	CDHR4	3	49828165	49837268	-1	protein_coding	389118	CDHR4	0.0134739	0.0436097	8	18.12	2.47736e-09	rs7628207	10	3	49823165	49842268	25	8	469350	6.9929	1.3465e-12	CDHR4
99	ENSG00000188938	DST	FAM120AOS	9	96208776	96215874	-1	protein_coding	158293	FAM120AOS	0.514391	0.00743144	10	8.712	3.00775e-09	rs10992729	26	9	96203776	96220874	53	10	469350	3.7344	9.409e-05	FAM120AOS
100	ENSG00000196821	DST	C6orf106	6	34555065	34664636	-1	protein_coding	64771	C6orf106	0.45403	-1.13555	117	14.17	1.01744e-08	rs6907508;rs142415291;rs33959228	19	6	34550065	34669636	212	13	469350	5.1995	9.9893e-08	C6orf106
101	ENSG00000197724	DST	PHF2	9	96338689	96441869	1	protein_coding	5253	PHF2	0.994132	0.745198	10	6.04	1.16861e-08	rs10992729	26	9	96333689	96446869	441	24	469350	4.794	8.1744e-07	PHF2
102	ENSG00000197852	DST	FAM212B	1	112223252	112298446	-1	protein_coding	55924	FAM212B	0.00359052	0.902451	13	22.3	5.65803e-10	rs197441;rs12033257	3	1	112218252	112303446	278	28	469350	4.5374	2.8478e-06	FAM212B
103	ENSG00000198901	DST	PRC1	15	91509270	91538859	-1	protein_coding	9055	PRC1	0.0159758	0.727684	30	22	1.94209e-13	rs2386584	36	15	91504270	91543859	125	13	469350	4.2853	9.126e-06	PRC1
104	ENSG00000225996	DST	AL356356.1	1	150521897	150524367	1	protein_coding	NA	NA	NA	NA	3	3.697	1.52905e-06	rs59898460;rs509345	4	1	150516897	150529367	22	6	469350	0.78662	0.21575	AL356356.1
105	ENSG00000228008	DST	CTD-2330K9.3	3	49941278	49954370	1	protein_coding	NA	NA	NA	NA	20	13.15	2.28196e-08	rs11130222	10	3	49936278	49959370	26	5	469350	5.7266	5.1234e-09	CTD-2330K9.3
106	ENSG00000268688	DST	AC007382.1	2	37068327	37068530	-1	protein_coding	NA	NA	NA	NA	7	10.39	3.56393e-08	rs62132550	6	2	37063327	37073530	12	3	469350	3.5648	0.00018206	AC007382.1
107	ENSG00000269490	DST	SBP1	6	33663196	33663474	-1	protein_coding	NA	NA	0.00238547	NA	50	15.42	2.92653e-08	rs4713675;rs4713656;rs3828783;rs482786	18	6	33658196	33668474	42	5	469350	4.8672	5.6587e-07	SBP1
108	ENSG00000269795	DST	AC092782.1	1	243388058	243395911	1	protein_coding	NA	NA	NA	NA	29	12.78	4.84107e-08	rs12744216	5	1	243383058	243400911	33	6	469350	5.0284	2.4729e-07	AC092782.1
1	ENSG00000001617	CE	SEMA3F	3	50192478	50226508	1	protein_coding	6405	SEMA3F	0.999918	NA	42	19.09	3.00514e-10	rs9831967;rs2526389;rs1046953	43	3	50187478	50231508	69	10	814686	6.3387	1.1589e-10	SEMA3F
2	ENSG00000003756	CE	RBM5	3	50126341	50156454	1	protein_coding	10181	RBM5	0.999999	-0.605889	38	18.47	2.52469e-10	rs62262093;rs13100903;rs62260755;rs9831967	43	3	50121341	50161454	43	5	814686	6.5757	2.4219e-11	RBM5
3	ENSG00000004534	CE	RBM6	3	49977440	50137478	1	protein_coding	10180	RBM6	1	-0.685653	187	17.77	2.78885e-10	rs62262093;rs1986599;rs9831967;rs13100903;rs62260755	43	3	49972440	50142478	270	11	814686	6.8929	2.7326e-12	RBM6
4	ENSG00000005483	CE	KMT2E	7	104654626	104754808	1	protein_coding	55904	KMT2E	1	-0.608756	1	1.872	4.87492e-11	rs9655780	88	7	104649626	104759808	150	10	814686	2.1758	0.014787	KMT2E
5	ENSG00000010318	CE	PHF7	3	52444673	52457657	1	protein_coding	51533	PHF7	0.0649139	NA	4	15.3	5.86766e-11	rs13094687;rs7622851;rs35240333	44	3	52439673	52462657	18	5	814686	3.501	0.00023177	PHF7
6	ENSG00000010319	CE	SEMA3G	3	52467069	52479101	-1	protein_coding	56920	SEMA3G	6.07683e-10	-0.542603	2	15.3	5.86766e-11	rs7622851;rs35240333	44	3	52462069	52484101	20	8	814686	5.346	4.495e-08	SEMA3G
7	ENSG00000010322	CE	NISCH	3	52489134	52527087	1	protein_coding	11188	NISCH	0.817101	-0.59315	3	2.925	3.31322e-11	rs13094687;rs12486554	44	3	52484134	52532087	79	5	814686	1.5283	0.06322	NISCH
8	ENSG00000010327	CE	STAB1	3	52529354	52558511	1	protein_coding	23166	STAB1	2.79799e-25	-0.149285	32	15.49	1.78678e-18	rs12486554;rs13094687;rs7636227	44	3	52524354	52563511	45	9	814686	7.7887	3.3862e-15	STAB1
9	ENSG00000014123	CE	UFL1	6	96969471	97003152	1	protein_coding	23376	UFL1	1.90816e-12	0.437845	35	13.4	2.31023e-07	rs9486715;rs3798293	76	6	96964471	97008152	53	8	814686	5.5236	1.6606e-08	UFL1
10	ENSG00000016864	CE	GLT8D1	3	52728505	52740048	-1	protein_coding	55830	GLT8D1	0.00348978	NA	42	21.5	1.37901e-16	rs12486554;rs7636227;rs13094687	44	3	52723505	52745048	24	3	814686	6.9166	2.3128e-12	GLT8D1
11	ENSG00000023330	CE	ALAS1	3	52232102	52248343	1	protein_coding	211	ALAS1	0.907957	-0.640089	18	16.39	3.10495e-07	rs7622851;rs13094687	44	3	52227102	52253343	21	3	814686	4.555	2.6193e-06	ALAS1
12	ENSG00000023839	CE	ABCC2	10	101542489	101611949	1	protein_coding	1244	ABCC2	3.36341e-29	0.0661987	55	10.8	8.54562e-09	rs717620;rs4148398	108	10	101537489	101616949	180	16	814686	5.2661	6.9686e-08	ABCC2
13	ENSG00000023892	CE	DEF6	6	35265595	35289548	1	protein_coding	50619	DEF6	0.976824	0.153811	1	26.5	2.90401e-08	rs33959228	74	6	35260595	35294548	58	8	814686	1.3779	0.084123	DEF6
14	ENSG00000028116	CE	VRK2	2	58134786	58387055	1	protein_coding	7444	VRK2	1.21621e-08	-0.188348	108	20	1.43612e-10	rs2717035	25	2	58129786	58392055	473	27	814686	5.5798	1.2037e-08	VRK2
15	ENSG00000030110	CE	BAK1	6	33540329	33548019	-1	protein_coding	578	BAK1	0.00348655	-0.655757	6	7.717	3.44824e-11	rs115775530;rs5745577	73	6	33535329	33553019	54	11	814686	4.4453	4.3889e-06	BAK1
16	ENSG00000043143	CE	JADE2	5	133860003	133918918	1	protein_coding	23338	JADE2	0.99931	-1.34998	7	20.5	1.29913e-08	rs329120;rs7738043	66	5	133855003	133923918	161	24	814686	4.7987	7.9842e-07	JADE2
17	ENSG00000044090	CE	CUL7	6	43005355	43021683	-1	protein_coding	9820	CUL7	2.23526e-11	-0.14265	7	24.4	2.67621e-05	rs77231564	75	6	43000355	43026683	47	8	814686	3.4625	0.00026756	CUL7
18	ENSG00000047578	CE	KIAA0556	16	27561454	27791690	1	protein_coding	23247	KIAA0556	1.30821e-17	-1.23016	160	14.29	1.14019e-08	rs233457	140	16	27556454	27796690	275	12	814686	5.5631	1.3254e-08	KIAA0556
19	ENSG00000048828	CE	FAM120A	9	96214004	96328397	1	protein_coding	23196	FAM120A	0.999907	-0.298117	99	18.33	2.8004e-09	rs10992729	103	9	96209004	96333397	334	19	814686	5.815	3.0311e-09	FAM120A
20	ENSG00000048991	CE	R3HDM1	2	136289025	136482840	1	protein_coding	23518	R3HDM1	0.00602514	-0.983617	25	10.44	3.35783e-06	rs309171	30	2	136284025	136487840	251	19	814686	5.0752	1.9358e-07	R3HDM1
21	ENSG00000052344	CE	PRSS8	16	31142756	31147083	-1	protein_coding	5652	PRSS8	0.00338431	-0.481581	7	5.047	6.72316e-10	rs749671	141	16	31137756	31152083	13	4	814686	5.7724	3.9071e-09	PRSS8
22	ENSG00000053900	CE	ANAPC4	4	25378835	25420120	1	protein_coding	29945	ANAPC4	0.463848	NA	3	23.7	4.61458e-11	rs34811474	50	4	25373835	25425120	157	11	814686	3.617	0.00014901	ANAPC4
23	ENSG00000054282	CE	SDCCAG8	1	243419320	243663394	1	protein_coding	10806	SDCCAG8	1.32893e-07	-0.422227	57	16.66	2.67758e-08	rs12071912;rs12058508	20	1	243414320	243668394	395	30	814686	4.4699	3.9127e-06	SDCCAG8
24	ENSG00000055211	CE	GINM1	6	149887430	149912884	1	protein_coding	116254	GINM1	7.70683e-05	-0.261942	38	15.18	6.5865e-08	rs1934534	81	6	149882430	149917884	30	3	814686	4.9758	3.2483e-07	GINM1
25	ENSG00000055955	CE	ITIH4	3	52846991	52865495	-1	protein_coding	3700	ITIH4	4.63111e-05	0.372344	45	22.3	6.05407e-18	rs7636227;rs12486554;rs2581789;rs6445539;rs35240333	44	3	52841991	52870495	57	7	814686	6.1094	5e-10	ITIH4
26	ENSG00000055957	CE	ITIH1	3	52811603	52826078	1	protein_coding	3697	ITIH1	4.79132e-18	-0.271541	56	25.1	3.09673e-16	rs12486554;rs13094687;rs7636227	44	3	52806603	52831078	45	3	814686	7.2753	1.7286e-13	ITIH1
27	ENSG00000059691	CE	PET112	4	152591656	152682175	-1	protein_coding	5188	PET112	6.06135e-10	-0.0511876	119	14.74	3.06915e-08	rs6846809	58	4	152586656	152687175	224	10	814686	5.2178	9.0546e-08	PET112
28	ENSG00000059915	CE	PSD	10	104162376	104181296	-1	protein_coding	5662	PSD	0.987334	NA	1	3.277	0.00338638	rs61874768	109	10	104157376	104186296	36	11	814686	4.8887	5.0747e-07	PSD
29	ENSG00000064703	CE	DDX20	1	112297867	112310638	1	protein_coding	11218	DDX20	4.18765e-07	-0.181627	13	22.3	4.15564e-09	rs197441	9	1	112292867	112315638	81	9	814686	3.3686	0.00037771	DDX20
30	ENSG00000064999	CE	ANKS1A	6	34857042	35059179	1	protein_coding	23294	ANKS1A	0.84686	0.260683	1	5.582	8.22606e-08	rs33959228	74	6	34852042	35064179	457	32	814686	3.0702	0.0010696	ANKS1A
31	ENSG00000065029	CE	ZNF76	6	35226686	35263762	1	protein_coding	7629	ZNF76	5.07289e-16	0.397539	1	26.5	2.90401e-08	rs33959228	74	6	35221686	35268762	99	9	814686	1.6692	0.047538	ZNF76
32	ENSG00000065060	CE	UHRF1BP1	6	34759857	34850915	1	protein_coding	54887	UHRF1BP1	2.46541e-07	-0.830354	164	16.17	9.59743e-09	rs142415291;rs6907508	74	6	34754857	34855915	262	15	814686	4.6854	1.3973e-06	UHRF1BP1
33	ENSG00000065361	CE	ERBB3	12	56473641	56497289	1	protein_coding	2065	ERBB3	4.35825e-06	-0.325931	19	10.33	8.26105e-09	rs7971751	120	12	56468641	56502289	48	10	814686	5.1792	1.1144e-07	ERBB3
34	ENSG00000067560	CE	RHOA	3	49396578	49450431	-1	protein_coding	387	RHOA	0.804698	-0.430263	87	19.22	2.46766e-14	rs6809851;rs13086611	43	3	49391578	49455431	105	10	814686	6.1094	5e-10	RHOA
35	ENSG00000068745	CE	IP6K2	3	48725436	48777786	-1	protein_coding	51447	IP6K2	0.989458	-0.392799	21	12.14	1.01302e-08	rs6809851;rs1134043	43	3	48720436	48782786	84	9	814686	5.7572	4.2772e-09	IP6K2
36	ENSG00000068878	CE	PSME4	2	54091204	54197977	-1	protein_coding	23198	PSME4	1	-0.0173338	1	1.555	9.51574e-09	rs6705712	24	2	54086204	54202977	307	18	814686	4.5333	2.9035e-06	PSME4
37	ENSG00000069020	CE	MAST4	5	65892176	66465423	1	protein_coding	375449	MAST4	0.00813024	-1.34869	44	17.72	2.37538e-08	rs154617	61	5	65887176	66470423	1275	66	814686	5.4929	1.9766e-08	MAST4
38	ENSG00000069275	CE	NUCKS1	1	205681947	205719404	-1	protein_coding	64710	NUCKS1	0.979238	-0.744723	31	22.8	2.40618e-08	rs823154;rs3747973	16	1	205676947	205724404	98	16	814686	5.3315	4.8695e-08	NUCKS1
39	ENSG00000069424	CE	KCNAB2	1	6051526	6161253	1	protein_coding	8514	KCNAB2	0.839973	-0.338753	7	4.456	4.19012e-08	rs11121053	1	1	6046526	6166253	277	38	814686	6.653	1.4361e-11	KCNAB2
40	ENSG00000069956	CE	MAPK6	15	52244303	52358462	1	protein_coding	5597	MAPK6	0.533146	-0.902162	2	6.489	1.54842e-07	rs8028518	134	15	52239303	52363462	121	15	814686	3.3388	0.00042063	MAPK6
41	ENSG00000073969	CE	NSF	17	44668035	44834830	1	protein_coding	4905	NSF	0.713682	-0.566247	32	17.18	9.15624e-09	rs17698176;rs71375338;rs35937770	146	17	44663035	44839830	69	6	814686	5.3065	5.5885e-08	NSF
42	ENSG00000075413	CE	MARK3	14	103851729	103970168	1	protein_coding	4140	MARK3	6.11449e-05	-0.0999703	1	6.126	7.25515e-06	rs3212028	132	14	103846729	103975168	290	10	814686	1.675	0.046964	MARK3
43	ENSG00000076003	CE	MCM6	2	136597196	136633996	-1	protein_coding	4175	MCM6	0.998482	0.155095	31	11.05	7.81979e-10	rs309171	30	2	136592196	136638996	76	7	814686	5.7385	4.7766e-09	MCM6
44	ENSG00000076685	CE	NT5C2	10	104845940	104953056	-1	protein_coding	22978	NT5C2	0.0521979	0.0483286	56	13.65	6.07473e-10	rs28606370	109	10	104840940	104958056	259	13	814686	5.662	7.4802e-09	NT5C2
45	ENSG00000077150	CE	NFKB2	10	104153867	104162281	1	protein_coding	4791	NFKB2	0.999696	-0.681517	3	3.277	0.000842955	rs61874768	109	10	104148867	104167281	32	9	814686	4.7326	1.1085e-06	NFKB2
46	ENSG00000077235	CE	GTF3C1	16	27470876	27561234	-1	protein_coding	2975	GTF3C1	0.999996	-0.740966	72	19.94	1.93173e-08	rs233457	140	16	27465876	27566234	109	10	814686	5.1536	1.2778e-07	GTF3C1
47	ENSG00000078328	CE	RBFOX1	16	6069095	7763340	1	protein_coding	54715	RBFOX1	0.935961	1.09605	51	17.57	7.95594e-11	rs8061968;rs12325273;rs35960276	137	16	6064095	7768340	8816	410	814686	8.4178	1.918e-17	RBFOX1
48	ENSG00000080603	CE	SRCAP	16	30709530	30755602	1	protein_coding	10847	SRCAP	1	-0.382912	2	3.393	NA	rs67693285	141	16	30704530	30760602	25	5	814686	3.4278	0.0003042	SRCAP
49	ENSG00000080854	CE	IGSF9B	11	133778459	133826880	-1	protein_coding	22997	IGSF9B	0.999873	NA	13	18.08	1.20845e-08	rs75059851;rs12273435	116	11	133773459	133831880	142	22	814686	4.361	6.473e-06	IGSF9B
50	ENSG00000081189	CE	MEF2C	5	88013975	88199922	-1	protein_coding	4208	MEF2C	0.00424617	-2.66223	89	18.12	4.35149e-09	rs10462335;rs27732	62	5	88008975	88204922	321	23	814686	5.8243	2.8673e-09	MEF2C
51	ENSG00000084636	CE	COL16A1	1	32117848	32169920	-1	protein_coding	1307	COL16A1	3.38474e-15	-0.0684969	34	20.5	7.18095e-08	rs6699558	2	1	32112848	32174920	93	15	814686	4.9091	4.5742e-07	COL16A1
52	ENSG00000088808	CE	PPP1R13B	14	104200089	104313927	-1	protein_coding	23368	PPP1R13B	0.976929	-0.731116	53	14.01	7.89603e-09	rs12889303;rs3212028	132	14	104195089	104318927	251	11	814686	5.1257	1.482e-07	PPP1R13B
53	ENSG00000090238	CE	YPEL3	16	30103635	30108236	-1	protein_coding	83719	YPEL3	0.122709	NA	13	21.7	8.15343e-09	rs9924686;rs3814878;rs3809624	141	16	30098635	30113236	11	3	814686	5.1524	1.2861e-07	YPEL3
54	ENSG00000095485	CE	CWF19L1	10	101992055	102027437	-1	protein_coding	55280	CWF19L1	5.68864e-09	0.127599	20	11.76	6.7071e-11	rs2862954;rs7913374	108	10	101987055	102032437	105	9	814686	3.6711	0.00012075	CWF19L1
55	ENSG00000096395	CE	MLN	6	33762450	33771788	-1	protein_coding	4295	MLN	0.00165857	0.983258	11	16.62	7.72365e-09	rs482786;rs6915136;rs4713675	73	6	33757450	33776788	73	10	814686	5.5619	1.334e-08	MLN
56	ENSG00000096433	CE	ITPR3	6	33588142	33664351	1	protein_coding	3710	ITPR3	4.97537e-12	NA	77	20.2	9.50019e-09	rs75468179;rs191549504;rs6915136;rs4713675;rs4713656;rs482786	73	6	33583142	33669351	330	32	814686	5.4391	2.6776e-08	ITPR3
57	ENSG00000099364	CE	FBXL19	16	30934376	30960104	1	protein_coding	54620	FBXL19	0.982522	NA	6	10.3	1.32341e-10	rs749671;rs11864054	141	16	30929376	30965104	35	4	814686	4.4408	4.481e-06	FBXL19
58	ENSG00000099365	CE	STX1B	16	31000577	31021949	-1	protein_coding	112755	STX1B	0.944475	-1.61045	10	10.14	1.22229e-10	rs749671	141	16	30995577	31026949	34	5	814686	4.9379	3.9486e-07	STX1B
59	ENSG00000099377	CE	HSD3B7	16	30996519	31000473	1	protein_coding	80270	HSD3B7	4.64185e-06	-0.867417	3	1.709	NA	rs749671	141	16	30991519	31005473	11	3	814686	3.4115	0.00032308	HSD3B7
60	ENSG00000099381	CE	SETD1A	16	30968615	30996437	1	protein_coding	9739	SETD1A	0.999996	-0.894969	6	10.3	1.42188e-10	rs749671;rs11864054	141	16	30963615	31001437	36	5	814686	4.0852	2.202e-05	SETD1A
61	ENSG00000099385	CE	BCL7C	16	30844947	30906281	-1	protein_coding	9274	BCL7C	0.150444	NA	3	4.947	2.6269e-10	rs11864054;rs749671	141	16	30839947	30911281	61	5	814686	3.7585	8.5469e-05	BCL7C
62	ENSG00000099864	CE	PALM	19	708953	748329	1	protein_coding	5064	PALM	0.393531	NA	2	1.62	2.19766e-08	rs2238554	153	19	703953	753329	180	34	814686	4.4705	3.9021e-06	PALM
63	ENSG00000100147	CE	CCDC134	22	42196683	42222303	1	protein_coding	79879	CCDC134	0.000741173	0.32496	1	11.69	5.43259e-06	rs17377987	161	22	42191683	42227303	77	10	814686	3.4705	0.00025974	CCDC134
64	ENSG00000100162	CE	CENPM	22	42334725	42343168	-1	protein_coding	79019	CENPM	0.213984	0.020299	1	1.668	0.0101066	rs3021083	161	22	42329725	42348168	55	7	814686	2.115	0.017213	CENPM
65	ENSG00000100167	CE	SEPT3	22	42372276	42394225	1	protein_coding	55964	SEPT3	0.0692482	-0.598387	50	12.65	2.72127e-08	rs3021083;rs5758666;rs17377987	161	22	42367276	42399225	71	9	814686	5.4669	2.2901e-08	SEPT3
66	ENSG00000100197	CE	CYP2D6	22	42522501	42526908	-1	protein_coding	1565	CYP2D6	9.22646e-10	0.153954	23	10.28	1.97861e-07	rs3021083	161	22	42517501	42531908	10	4	814686	4.9232	4.2576e-07	CYP2D6
67	ENSG00000100207	CE	TCF20	22	42556019	42739622	-1	protein_coding	6942	TCF20	0.999978	-0.944696	122	14.97	2.58215e-08	rs5758666;rs3021083;rs17377987	161	22	42551019	42744622	372	29	814686	6.1876	3.0539e-10	TCF20
68	ENSG00000100354	CE	TNRC6B	22	40440821	40731812	1	protein_coding	23112	TNRC6B	1	-2.91639	4	3.305	4.9663e-08	rs7288257	161	22	40435821	40736812	424	17	814686	4.82	7.1795e-07	TNRC6B
69	ENSG00000100372	CE	SLC25A17	22	41165634	41215403	-1	protein_coding	10478	SLC25A17	0.0241848	-0.779479	1	3.539	2.18003e-10	rs13054099	161	22	41160634	41220403	65	6	814686	1.5221	0.063991	SLC25A17
70	ENSG00000100380	CE	ST13	22	41220539	41253026	-1	protein_coding	6767	ST13	0.659424	-1.5853	1	3.539	2.18003e-10	rs13054099	161	22	41215539	41258026	50	7	814686	2.1754	0.014802	ST13
71	ENSG00000100387	CE	RBX1	22	41347351	41369313	1	protein_coding	9978	RBX1	0.940247	-0.356288	1	1.665	7.04941e-10	rs13054099	161	22	41342351	41374313	22	5	814686	2.5424	0.0055046	RBX1
72	ENSG00000100393	CE	EP300	22	41487790	41576081	1	protein_coding	2033	EP300	1	NA	98	18.42	4.21241e-10	rs71327107;rs4822002;rs17377987;rs139507	161	22	41482790	41581081	148	13	814686	6.3076	1.4166e-10	EP300
73	ENSG00000100395	CE	L3MBTL2	22	41601209	41627275	1	protein_coding	83746	L3MBTL2	0.013028	-0.618259	97	15.1	1.0876e-10	rs71327107;rs139507;rs4822002;rs17377987	161	22	41596209	41632275	101	6	814686	6.4524	5.5041e-11	L3MBTL2
74	ENSG00000100399	CE	CHADL	22	41625517	41636938	-1	protein_coding	150356	CHADL	0.0808135	0.299037	33	12.26	1.32166e-10	rs71327107;rs139507;rs4822002;rs17377987	161	22	41620517	41641938	26	4	814686	6.4779	4.65e-11	CHADL
75	ENSG00000100401	CE	RANGAP1	22	41641615	41682255	-1	protein_coding	5905	RANGAP1	0.132719	-0.376522	70	13.01	9.75337e-11	rs139507;rs4822002;rs71327107;rs17377987	161	22	41636615	41687255	92	10	814686	6.3406	1.1444e-10	RANGAP1
76	ENSG00000100403	CE	ZC3H7B	22	41697526	41756151	1	protein_coding	23264	ZC3H7B	0.990762	-0.628158	33	13.71	1.26832e-10	rs71327107;rs17377987;rs139507;rs4822002	161	22	41692526	41761151	89	8	814686	3.9747	3.5231e-05	ZC3H7B
77	ENSG00000100412	CE	ACO2	22	41865129	41924993	1	protein_coding	50	ACO2	0.454378	-0.617412	4	2.461	8.54822e-08	rs17377987	161	22	41860129	41929993	66	9	814686	2.8834	0.0019669	ACO2
78	ENSG00000100413	CE	POLR3H	22	41921808	41940610	-1	protein_coding	171568	POLR3H	0.00200711	-1.30585	2	2.461	8.54822e-08	rs17377987	161	22	41916808	41945610	48	4	814686	2.308	0.0105	POLR3H
79	ENSG00000100711	CE	ZFYVE21	14	104182067	104200005	1	protein_coding	79038	ZFYVE21	0.713443	NA	13	6.857	7.72497e-09	rs12889303;rs3212028	132	14	104177067	104205005	49	8	814686	4.9866	3.0733e-07	ZFYVE21
80	ENSG00000101098	CE	RIMS4	20	43380449	43438979	-1	protein_coding	140730	RIMS4	0.952765	NA	33	14.83	1.84928e-09	rs1114162	158	20	43375449	43443979	115	17	814686	5.596	1.0968e-08	RIMS4
81	ENSG00000101336	CE	HCK	20	30639991	30689659	1	protein_coding	3055	HCK	NA	-0.488054	7	8.449	8.50258e-11	rs6121365;rs6061195	157	20	30634991	30694659	87	10	814686	4.2576	1.0331e-05	HCK
82	ENSG00000101337	CE	TM9SF4	20	30697309	30755061	1	protein_coding	9777	TM9SF4	0.999971	-0.454322	102	14.53	2.13636e-12	rs6121365;rs6061195;rs6141728	157	20	30692309	30760061	127	9	814686	6.4838	4.4718e-11	TM9SF4
83	ENSG00000101346	CE	POFUT1	20	30795683	30826470	1	protein_coding	23509	POFUT1	0.987586	-0.93358	18	10.18	2.41352e-12	rs6061195;rs6121365;rs6141728	157	20	30790683	30831470	37	5	814686	5.5927	1.1176e-08	POFUT1
84	ENSG00000101350	CE	KIF3B	20	30865467	30922814	1	protein_coding	9371	KIF3B	0.299149	1.21603	80	12.8	7.74153e-12	rs6121365;rs6141728;rs6061195	157	20	30860467	30927814	89	7	814686	6.4264	6.5323e-11	KIF3B
85	ENSG00000102547	CE	CAB39L	13	49882786	50018262	-1	protein_coding	81617	CAB39L	0.0164206	-0.445707	2	0.54	1.03685e-08	rs35214871	126	13	49877786	50023262	325	25	814686	3.877	5.2866e-05	CAB39L
86	ENSG00000102837	CE	OLFM4	13	53602894	53626192	1	protein_coding	10562	OLFM4	2.41041e-06	0.814566	3	4.975	3.02181e-07	rs2759694	127	13	53597894	53631192	85	18	814686	4.5602	2.5552e-06	OLFM4
87	ENSG00000102879	CE	CORO1A	16	30194148	30200397	1	protein_coding	11151	CORO1A	0.954491	NA	6	10.71	2.86256e-08	rs7404371	141	16	30189148	30205397	11	4	814686	4.0658	2.3937e-05	CORO1A
88	ENSG00000102882	CE	MAPK3	16	30125426	30134827	-1	protein_coding	5595	MAPK3	0.409692	NA	11	10.12	1.93962e-08	rs9924686;rs3814878;rs3809624	141	16	30120426	30139827	13	4	814686	3.5519	0.00019126	MAPK3
89	ENSG00000102886	CE	GDPD3	16	30116131	30125177	-1	protein_coding	79153	GDPD3	1.05165e-07	-0.375161	8	15.65	1.93962e-08	rs3814878;rs9924686;rs3809624	141	16	30111131	30130177	14	5	814686	4.3197	7.8105e-06	GDPD3
90	ENSG00000103264	CE	FBXO31	16	87360593	87425748	-1	protein_coding	79791	FBXO31	0.911167	-0.0528618	50	12.37	2.92547e-08	rs889604	144	16	87355593	87430748	226	30	814686	5.0542	2.1608e-07	FBXO31
91	ENSG00000103496	CE	STX4	16	31044210	31054296	1	protein_coding	6810	STX4	9.66202e-05	-0.421868	9	8.554	9.53555e-11	rs749671	141	16	31039210	31059296	25	3	814686	5.2409	7.9899e-08	STX4
92	ENSG00000103507	CE	BCKDK	16	31117428	31124110	1	protein_coding	10295	BCKDK	0.00580436	-0.219605	23	13.16	4.10833e-10	rs749671	141	16	31112428	31129110	19	3	814686	5.8301	2.7702e-09	BCKDK
93	ENSG00000103510	CE	KAT8	16	31127075	31142714	1	protein_coding	84148	KAT8	0.912576	0.0373929	23	13.16	6.72316e-10	rs749671	141	16	31122075	31147714	35	5	814686	5.8963	1.8591e-09	KAT8
94	ENSG00000103522	CE	IL21R	16	27413483	27462115	1	protein_coding	50615	IL21R	0.846368	0.835963	7	7.256	1.92556e-07	rs233457	140	16	27408483	27467115	156	28	814686	2.0839	0.018586	IL21R
95	ENSG00000104093	CE	DMXL2	15	51739908	51915030	-1	protein_coding	23312	DMXL2	1	-0.48116	4	10.56	9.51275e-09	rs8028518	134	15	51734908	51920030	417	16	814686	4.5767	2.3617e-06	DMXL2
96	ENSG00000105866	CE	SP4	7	21467652	21554440	1	protein_coding	6671	SP4	0.951288	0.671149	48	15.5	3.65417e-08	rs7798894	84	7	21462652	21559440	277	23	814686	5.0594	2.1027e-07	SP4
97	ENSG00000107554	CE	DNMBP	10	101635334	101769676	-1	protein_coding	23268	DNMBP	1.15012e-09	0.000213292	49	11.93	6.44257e-08	rs4148398	108	10	101630334	101774676	428	20	814686	4.6203	1.9159e-06	DNMBP
98	ENSG00000107566	CE	ERLIN1	10	101909851	101948091	-1	protein_coding	10613	ERLIN1	0.931709	-1.47464	15	20.2	8.51217e-15	rs7913374;rs2862954	108	10	101904851	101953091	88	9	814686	2.9562	0.0015572	ERLIN1
99	ENSG00000107593	CE	PKD2L1	10	102047903	102090243	-1	protein_coding	9033	PKD2L1	6.57114e-17	-0.61191	2	1.391	1.26613e-09	rs2862954;rs7913374	108	10	102042903	102095243	103	16	814686	3.7514	8.7931e-05	PKD2L1
100	ENSG00000107679	CE	PLEKHA1	10	124134212	124191867	1	protein_coding	59338	PLEKHA1	0.0177773	-0.988609	72	17.59	1.67469e-16	rs10749466;rs2280141;rs7896881;rs10887142	111	10	124129212	124196867	151	15	814686	6.1094	5e-10	PLEKHA1
101	ENSG00000107829	CE	FBXW4	10	103370423	103455052	-1	protein_coding	6468	FBXW4	0.00069101	NA	40	18.98	3.59058e-09	rs12358045	109	10	103365423	103460052	114	11	814686	5.4482	2.5446e-08	FBXW4
102	ENSG00000107831	CE	FGF8	10	103529899	103535854	-1	protein_coding	2253	FGF8	0.927195	NA	6	15.48	1.88017e-10	rs749694;rs2735421	109	10	103524899	103540854	11	4	814686	4.5377	2.8437e-06	FGF8
103	ENSG00000107833	CE	NPM3	10	103541082	103543170	-1	protein_coding	10360	NPM3	0.859176	-0.407072	5	15.48	1.88017e-10	rs749694;rs2735421	109	10	103536082	103548170	10	4	814686	6.243	2.1466e-10	NPM3
104	ENSG00000107862	CE	GBF1	10	104005289	104142656	1	protein_coding	8729	GBF1	4.12351e-07	-0.0780151	12	10.46	0.00044109	rs61874768	109	10	104000289	104147656	207	24	814686	5.0799	1.8879e-07	GBF1
105	ENSG00000108219	CE	TSPAN14	10	82213922	82292879	1	protein_coding	81619	TSPAN14	0.86307	0.557036	102	15.41	7.07419e-13	rs10736366;rs7917145;rs1902660;rs4933397;rs873257	107	10	82208922	82297879	194	23	814686	6.9358	2.0198e-12	TSPAN14
106	ENSG00000108379	CE	WNT3	17	44839872	44910520	-1	protein_coding	7473	WNT3	0.946108	-0.191111	2	13.54	4.60856e-08	rs17698176;rs35937770	146	17	44834872	44915520	115	19	814686	4.9605	3.5154e-07	WNT3
107	ENSG00000110693	CE	SOX6	11	15987995	16761138	-1	protein_coding	55553	SOX6	0.999531	-2.52258	59	18.09	3.69988e-10	rs61883178;rs74925216;rs7932056	112	11	15982995	16766138	1219	46	814686	4.9406	3.8944e-07	SOX6
108	ENSG00000110844	CE	PRPF40B	12	49962001	50038449	1	protein_coding	25766	PRPF40B	0.988653	NA	1	4.19	9.44537e-08	rs76908531	119	12	49957001	50043449	92	10	814686	3.4603	0.00026983	PRPF40B
109	ENSG00000111371	CE	SLC38A1	12	46576846	46663800	-1	protein_coding	81539	SLC38A1	0.975432	-0.330577	23	16.79	1.82626e-10	rs2408496;rs10880966	118	12	46571846	46668800	187	34	814686	4.4317	4.6742e-06	SLC38A1
110	ENSG00000111540	CE	RAB5B	12	56367697	56388490	1	protein_coding	5869	RAB5B	0.215699	-0.941662	8	15.06	1.55612e-08	rs7971751	120	12	56362697	56393490	49	7	814686	4.8395	6.5097e-07	RAB5B
111	ENSG00000112214	CE	FHL5	6	97010424	97064512	1	protein_coding	9457	FHL5	1.67709e-08	-0.641947	94	23.6	1.44417e-09	rs9486715;rs3798293	76	6	97005424	97069512	157	11	814686	5.7772	3.7987e-09	FHL5
112	ENSG00000112511	CE	PHF1	6	33378176	33384230	1	protein_coding	5252	PHF1	0.999559	NA	3	17.18	4.31784e-09	rs146471655	73	6	33373176	33389230	24	8	814686	4.7613	9.6156e-07	PHF1
113	ENSG00000112514	CE	CUTA	6	33384219	33386094	-1	protein_coding	51596	CUTA	1.14218e-05	-0.619996	3	17.18	4.31784e-09	rs146471655	73	6	33379219	33391094	17	5	814686	3.7911	7.4986e-05	CUTA
114	ENSG00000112651	CE	MRPL2	6	43021767	43027544	-1	protein_coding	51069	MRPL2	0.00159372	-0.337172	14	24.4	2.56914e-05	rs77231564	75	6	43016767	43032544	30	5	814686	3.0655	0.0010866	MRPL2
115	ENSG00000112655	CE	PTK7	6	43044006	43129457	1	protein_coding	5754	PTK7	0.975879	-0.133444	91	16.88	3.49318e-11	rs77231564;rs9472022;rs6906524	75	6	43039006	43134457	202	25	814686	6.4327	6.2676e-11	PTK7
116	ENSG00000112658	CE	SRF	6	43139037	43149243	1	protein_coding	6722	SRF	0.970031	-0.362002	58	18.73	6.43134e-16	rs9472022;rs77231564;rs6906524;rs74371173;rs113113059	75	6	43134037	43154243	41	6	814686	7.572	1.8374e-14	SRF
117	ENSG00000112659	CE	CUL9	6	43149913	43192325	1	protein_coding	23113	CUL9	0.967476	-0.19572	64	18.73	6.43134e-16	rs6906524;rs9472022;rs74371173;rs113113059;rs6917902	75	6	43144913	43197325	96	12	814686	6.1094	5e-10	CUL9
118	ENSG00000112667	CE	DNPH1	6	43193367	43197222	-1	protein_coding	10591	DNPH1	0.00071657	NA	29	15.69	2.25768e-14	rs9472022;rs113113059;rs6917902;rs6906524;rs74371173	75	6	43188367	43202222	34	7	814686	6.8976	2.6444e-12	DNPH1
119	ENSG00000112874	CE	NUDT12	5	102884556	102898494	-1	protein_coding	83594	NUDT12	3.27725e-11	0.414886	17	9.137	3.3517e-08	rs6596534	64	5	102879556	102903494	56	7	814686	4.9111	4.5286e-07	NUDT12
120	ENSG00000113391	CE	FAM172A	5	92953775	93447404	-1	protein_coding	83989	FAM172A	0.0182871	-0.651395	353	19.44	1.55327e-15	rs1004941;rs34854140;rs28526002	63	5	92948775	93452404	626	20	814686	6.9608	1.6917e-12	FAM172A
121	ENSG00000114054	CE	PCCB	3	135969148	136056738	1	protein_coding	5096	PCCB	0.000735839	-0.38516	15	8.28	6.58408e-08	rs6770476	49	3	135964148	136061738	129	16	814686	4.5621	2.532e-06	PCCB
122	ENSG00000114302	CE	PRKAR2A	3	48782030	48885279	-1	protein_coding	5576	PRKAR2A	0.983251	-2.8684	25	12.14	3.07961e-08	rs1134043;rs6809851	43	3	48777030	48890279	70	9	814686	4.849	6.2033e-07	PRKAR2A
123	ENSG00000114316	CE	USP4	3	49315264	49378145	-1	protein_coding	7375	USP4	6.20194e-07	NA	60	13.31	2.1652e-14	rs6809851;rs1134043;rs11707940;rs13086611	43	3	49310264	49383145	88	11	814686	6.9508	1.8157e-12	USP4
124	ENSG00000114349	CE	GNAT1	3	50229045	50233949	1	protein_coding	2779	GNAT1	2.50523e-06	-0.274733	19	14.65	5.73933e-08	rs2526389;rs9831967	43	3	50224045	50238949	14	3	814686	5.6446	8.2785e-09	GNAT1
125	ENSG00000114378	CE	HYAL1	3	50337320	50349812	-1	protein_coding	3373	HYAL1	0.00553671	0.476164	1	1.178	8.13269e-07	rs1986599	43	3	50332320	50354812	20	7	814686	4.3653	6.347e-06	HYAL1
126	ENSG00000114439	CE	BBX	3	107241783	107530171	1	protein_coding	56987	BBX	0.958098	-0.473034	94	17.95	2.91144e-09	rs62263345;rs58485349	48	3	107236783	107535171	507	25	814686	5.7572	4.2763e-09	BBX
127	ENSG00000114841	CE	DNAH1	3	52350335	52434507	1	protein_coding	25981	DNAH1	4.42227e-20	-0.0979141	7	15.82	5.51333e-09	rs7622851;rs13094687;rs12486554	44	3	52345335	52439507	110	8	814686	3.4345	0.00029682	DNAH1
128	ENSG00000114902	CE	SPCS1	3	52738971	52742182	1	protein_coding	28972	SPCS1	0.118911	NA	30	12.57	1.45819e-16	rs12486554;rs13094687;rs7636227	44	3	52733971	52747182	16	3	814686	7.1149	5.6011e-13	SPCS1
129	ENSG00000114904	CE	NEK4	3	52744800	52804965	-1	protein_coding	6787	NEK4	1.2165e-12	-0.30452	98	24.2	1.91361e-16	rs12486554;rs13094687;rs7636227	44	3	52739800	52809965	89	5	814686	6.1094	5e-10	NEK4
130	ENSG00000115239	CE	GPR75-ASB3	2	53759810	54087170	-1	protein_coding	51130	GPR75-ASB3	0.247642	NA	24	9.072	6.92961e-09	rs6705712	24	2	53754810	54092170	1021	57	814686	5.1184	1.5405e-07	GPR75-ASB3
131	ENSG00000115392	CE	FANCL	2	58386378	58468507	-1	protein_coding	55120	FANCL	2.0996e-08	NA	9	19.85	1.49966e-06	rs2717035	25	2	58381378	58473507	187	22	814686	3.7895	7.5481e-05	FANCL
132	ENSG00000115414	CE	FN1	2	216225163	216300895	-1	protein_coding	2335	FN1	0.0644415	0.193079	3	10.89	1.65911e-08	rs7562601	37	2	216220163	216305895	236	23	814686	3.981	3.4311e-05	FN1
133	ENSG00000115850	CE	LCT	2	136545410	136594750	-1	protein_coding	3938	LCT	0.064255	0.129442	52	20.7	4.66121e-09	rs309171	30	2	136540410	136599750	116	9	814686	5.5321	1.5817e-08	LCT
134	ENSG00000115866	CE	DARS	2	136664247	136743670	-1	protein_coding	1615	DARS	0.000611999	0.123876	77	17.24	1.46794e-10	rs309171	30	2	136659247	136748670	81	4	814686	6.0771	6.1195e-10	DARS
135	ENSG00000116127	CE	ALMS1	2	73612886	73837920	1	protein_coding	7840	ALMS1	3.03692e-39	NA	301	23	1.09452e-10	rs2901437;rs6718843;rs62150702	27	2	73607886	73842920	380	10	814686	6.0768	6.1314e-10	ALMS1
136	ENSG00000116667	CE	C1orf21	1	184356192	184598154	1	protein_coding	81563	C1orf21	0.819117	-3.07625	59	14.51	8.75431e-09	rs2001270	13	1	184351192	184603154	512	29	814686	4.4709	3.8937e-06	C1orf21
137	ENSG00000116698	CE	SMG7	1	183441351	183567381	1	protein_coding	9887	SMG7	0.999981	-0.445673	52	16.95	7.46277e-11	rs2702181	12	1	183436351	183572381	211	27	814686	6.2097	2.6548e-10	SMG7
138	ENSG00000116701	CE	NCF2	1	183524698	183560011	-1	protein_coding	4688	NCF2	8.50962e-05	0.149389	28	16.95	7.46277e-11	rs2702181	12	1	183519698	183565011	109	16	814686	5.0554	2.147e-07	NCF2
139	ENSG00000117114	CE	LPHN2	1	81771845	82458120	1	protein_coding	23266	LPHN2	1	0.222632	15	21.3	7.20257e-09	rs709692	5	1	81766845	82463120	2065	139	814686	4.94	3.9065e-07	LPHN2
140	ENSG00000117280	CE	RAB7L1	1	205737114	205744588	-1	protein_coding	8934	RAB7L1	0.790355	2.6528	9	9.753	1.34576e-07	rs3747973;rs823154	16	1	205732114	205749588	57	11	814686	3.9294	4.2585e-05	RAB7L1
141	ENSG00000117360	CE	PRPF3	1	150293925	150325671	1	protein_coding	9129	PRPF3	0.999999	-0.213771	73	10.15	2.77978e-10	rs509345;rs59898460	10	1	150288925	150330671	105	10	814686	6.1308	4.371e-10	PRPF3
142	ENSG00000117362	CE	APH1A	1	150237804	150241980	-1	protein_coding	51107	APH1A	0.132136	-0.813124	4	7.615	3.05323e-05	rs59898460;rs509345	10	1	150232804	150246980	9	3	814686	2.7541	0.0029431	APH1A
143	ENSG00000117707	CE	PROX1	1	214156524	214214595	1	protein_coding	5629	PROX1	0.993427	-0.992914	17	17.72	2.09499e-09	rs235924	18	1	214151524	214219595	142	20	814686	4.2747	9.5706e-06	PROX1
144	ENSG00000118007	CE	STAG1	3	136055077	136471220	-1	protein_coding	10274	STAG1	1	-0.647638	107	16.64	2.15943e-08	rs6770476	49	3	136050077	136476220	621	23	814686	5.0007	2.856e-07	STAG1
145	ENSG00000118292	CE	C1orf54	1	150240600	150253327	1	protein_coding	79630	C1orf54	0.178652	-0.647221	16	8.745	3.3753e-06	rs59898460;rs509345	10	1	150235600	150258327	22	4	814686	3.8368	6.2324e-05	C1orf54
146	ENSG00000118298	CE	CA14	1	150229554	150237478	1	protein_coding	23632	CA14	1.43472e-09	-0.466304	1	1.056	3.73638e-05	rs59898460	10	1	150224554	150242478	13	4	814686	2.9018	0.0018549	CA14
147	ENSG00000118689	CE	FOXO3	6	108881038	109005977	1	protein_coding	2309	FOXO3	NA	-1.48776	37	16.5	1.92743e-08	rs2764261	77	6	108876038	109010977	168	16	814686	5.0109	2.7082e-07	FOXO3
148	ENSG00000119509	CE	INVS	9	102861538	103063282	1	protein_coding	27130	INVS	1.44663e-06	-0.104356	9	15.62	5.70439e-10	rs10989049	104	9	102856538	103068282	427	14	814686	3.6039	0.00015674	INVS
149	ENSG00000120029	CE	C10orf76	10	103605356	103815950	-1	protein_coding	79591	C10orf76	0.0553398	0.414157	60	16.12	8.54811e-13	rs2305192;rs749694;rs2735421;rs11191203	109	10	103600356	103820950	265	22	814686	6.6719	1.2624e-11	C10orf76
150	ENSG00000120049	CE	KCNIP2	10	103585731	103603677	-1	protein_coding	30819	KCNIP2	0.0186882	NA	13	13.85	8.94497e-13	rs749694;rs2735421;rs2305192	109	10	103580731	103608677	41	10	814686	7.0883	6.7896e-13	KCNIP2
151	ENSG00000120054	CE	CPN1	10	101801950	101841634	-1	protein_coding	1369	CPN1	1.3262e-06	-0.249009	40	15.25	3.30338e-10	rs7913374	108	10	101796950	101846634	130	17	814686	5.7557	4.3151e-09	CPN1
152	ENSG00000120055	CE	C10orf95	10	104209594	104211300	-1	protein_coding	79946	C10orf95	0.0113912	-0.659448	1	4.604	0.000479852	rs61874768	109	10	104204594	104216300	15	7	814686	2.7266	0.0031992	C10orf95
153	ENSG00000120071	CE	KANSL1	17	44107282	44302733	-1	protein_coding	284058	KANSL1	0.999734	0.0589452	1066	26.4	3.67796e-09	rs2684641;rs71375338;rs17698176	146	17	44102282	44307733	543	4	814686	5.6631	7.4329e-09	KANSL1
154	ENSG00000120088	CE	CRHR1	17	43699267	43913194	1	protein_coding	1394	CRHR1	0.792134	2.03809	917	19.39	3.63999e-10	rs2684641;rs71375338;rs55938136	146	17	43694267	43918194	977	8	814686	5.5848	1.1695e-08	CRHR1
155	ENSG00000120253	CE	NUP43	6	150045451	150070801	-1	protein_coding	348995	NUP43	3.54206e-06	0.0801875	68	18.15	2.14576e-08	rs1934534	81	6	150040451	150075801	56	4	814686	5.3761	3.8054e-08	NUP43
156	ENSG00000120256	CE	LRP11	6	150139934	150186199	-1	protein_coding	84918	LRP11	0.10097	-0.426574	90	15.75	1.14021e-08	rs1934534	81	6	150134934	150191199	84	4	814686	5.0901	1.7897e-07	LRP11
157	ENSG00000120265	CE	PCMT1	6	150070579	150132556	1	protein_coding	5110	PCMT1	0.446384	-0.308497	174	20.4	1.14021e-08	rs1934534	81	6	150065579	150137556	161	3	814686	5.477	2.1628e-08	PCMT1
158	ENSG00000121764	CE	HCRTR1	1	32083287	32098119	1	protein_coding	3061	HCRTR1	0.2618	NA	50	18.53	4.00424e-08	rs6699558	2	1	32078287	32103119	43	4	814686	4.9568	3.5827e-07	HCRTR1
159	ENSG00000121892	CE	PDS5A	4	39824483	39979576	-1	protein_coding	23244	PDS5A	0.999853	-0.828758	54	11.9	1.32135e-09	rs6823239;rs2664189	53	4	39819483	39984576	415	25	814686	5.1796	1.1118e-07	PDS5A
160	ENSG00000121988	CE	ZRANB3	2	135894486	136288806	-1	protein_coding	84083	ZRANB3	7.4264e-15	-0.51065	1	1.11	NA	rs309171	30	2	135889486	136293806	592	11	814686	3.5686	0.00017947	ZRANB3
161	ENSG00000122378	CE	FAM213A	10	82167585	82192753	1	protein_coding	84293	FAM213A	0.000157315	0.703055	54	12.39	2.78428e-11	rs10736366;rs7067977;rs7917145	107	10	82162585	82197753	105	13	814686	6.1186	4.7193e-10	FAM213A
162	ENSG00000123080	CE	CDKN2C	1	51426417	51440305	1	protein_coding	1031	CDKN2C	0.315707	-1.35267	7	15.85	9.8334e-08	rs35072907;rs13376700;rs35311109	4	1	51421417	51445305	19	5	814686	2.3584	0.0091774	CDKN2C
163	ENSG00000123352	CE	SPATS2	12	49760367	49921205	1	protein_coding	65244	SPATS2	0.989651	-0.313608	131	15.83	8.17398e-08	rs76908531	119	12	49755367	49926205	321	17	814686	5.4405	2.657e-08	SPATS2
164	ENSG00000123374	CE	CDK2	12	56360553	56366568	1	protein_coding	1017	CDK2	0.958299	0.0341742	1	1.334	NA	rs7971751	120	12	56355553	56371568	21	6	814686	3.9868	3.3488e-05	CDK2
165	ENSG00000123411	CE	IKZF4	12	56401443	56432219	1	protein_coding	64375	IKZF4	0.953608	-1.66787	15	9.023	1.55612e-08	rs7971751	120	12	56396443	56437219	38	7	814686	3.2968	0.00048893	IKZF4
166	ENSG00000123836	CE	PFKFB2	1	207222801	207254369	1	protein_coding	5208	PFKFB2	0.00108863	-0.541608	1	5.915	1.28051e-08	rs112272621	17	1	207217801	207259369	55	8	814686	2.6875	0.0035994	PFKFB2
167	ENSG00000123838	CE	C4BPA	1	207277607	207318317	1	protein_coding	722	C4BPA	0.0127394	-0.1961	2	0.968	NA	rs112272621	17	1	207272607	207323317	109	16	814686	-1.1428	0.87345	C4BPA
168	ENSG00000123843	CE	C4BPB	1	207262187	207273338	1	protein_coding	725	C4BPB	2.57854e-06	-0.112843	2	5.915	1.28051e-08	rs112272621	17	1	207257187	207278338	28	6	814686	1.5679	0.058454	C4BPB
169	ENSG00000124126	CE	PREX1	20	47240790	47444420	-1	protein_coding	57580	PREX1	1	0.286576	60	14.72	2.35628e-14	rs73609690;rs6095319;rs13044736;rs2145839	159	20	47235790	47449420	633	32	814686	4.5011	3.3797e-06	PREX1
170	ENSG00000124198	CE	ARFGEF2	20	47538427	47653230	1	protein_coding	10564	ARFGEF2	1	-0.733705	101	18.94	1.84494e-10	rs1885163	159	20	47533427	47658230	280	14	814686	5.4254	2.8915e-08	ARFGEF2
171	ENSG00000124207	CE	CSE1L	20	47662849	47713489	1	protein_coding	1434	CSE1L	0.999982	0.526895	83	17.29	1.36125e-10	rs1885163	159	20	47657849	47718489	137	11	814686	5.9752	1.149e-09	CSE1L
172	ENSG00000124214	CE	STAU1	20	47729878	47804904	-1	protein_coding	6780	STAU1	0.996416	-0.305862	36	11.04	1.15328e-09	rs1885163	159	20	47724878	47809904	160	14	814686	4.3572	6.5863e-06	STAU1
173	ENSG00000124226	CE	RNF114	20	48552948	48570429	1	protein_coding	55905	RNF114	0.0170046	-0.267169	38	11.71	0.000154476	rs6067269	160	20	48547948	48575429	73	9	814686	3.5283	0.00020911	RNF114
174	ENSG00000124356	CE	STAMBP	2	74056086	74100786	1	protein_coding	10617	STAMBP	0.00143027	1.77466	3	10.55	6.94344e-08	rs62150702	27	2	74051086	74105786	129	15	814686	2.6666	0.0038316	STAMBP
175	ENSG00000124562	CE	SNRPC	6	34725183	34741571	1	protein_coding	6631	SNRPC	0.727262	-0.35112	90	15.81	3.14412e-08	rs142415291;rs6907508	74	6	34720183	34746571	88	6	814686	4.7808	8.7317e-07	SNRPC
176	ENSG00000124575	CE	HIST1H1D	6	26234440	26235216	-1	protein_coding	3007	HIST1H1D	NA	0.136123	4	5.84	6.82285e-08	rs73395314	72	6	26229440	26240216	28	4	814686	3.8042	7.1144e-05	HIST1H1D
177	ENSG00000124578	CE	HIST1H4G	6	26246886	26247259	-1	protein_coding	8369	HIST1H4G	0.00263	-0.0509409	13	12.55	4.08424e-08	rs73395314	72	6	26241886	26252259	28	6	814686	4.8072	7.6541e-07	HIST1H4G
178	ENSG00000126003	CE	PLAGL2	20	30780306	30795594	-1	protein_coding	5326	PLAGL2	0.869796	-1.45441	14	10.18	2.61112e-12	rs6121365;rs6061195;rs6141728	157	20	30775306	30800594	18	3	814686	5.6097	1.0133e-08	PLAGL2
179	ENSG00000126214	CE	KLC1	14	104028233	104167888	1	protein_coding	3831	KLC1	0.514955	NA	81	14.34	3.82083e-08	rs3212028;rs12889303	132	14	104023233	104172888	326	17	814686	3.9875	3.339e-05	KLC1
180	ENSG00000126215	CE	XRCC3	14	104163946	104181841	-1	protein_coding	7517	XRCC3	6.31833e-08	0.467663	20	6.488	7.72497e-09	rs12889303;rs3212028	132	14	104158946	104186841	48	9	814686	4.9846	3.1051e-07	XRCC3
181	ENSG00000127124	CE	HIVEP3	1	41972036	42501596	-1	protein_coding	59269	HIVEP3	0.0308106	1.04158	70	11.6	2.38217e-08	rs10890155	3	1	41967036	42506596	1258	52	814686	3.9795	3.4537e-05	HIVEP3
182	ENSG00000127152	CE	BCL11B	14	99635624	99737861	-1	protein_coding	64919	BCL11B	0.929785	-2.62425	10	15.92	1.39438e-09	rs2693672	131	14	99630624	99742861	215	32	814686	4.2691	9.8126e-06	BCL11B
183	ENSG00000128285	CE	MCHR1	22	41074754	41078818	1	protein_coding	2847	MCHR1	0.00114839	-0.0810065	1	0.264	7.35013e-08	rs13054099	161	22	41069754	41083818	29	5	814686	1.8913	0.029293	MCHR1
184	ENSG00000128573	CE	FOXP2	7	113726382	114333827	1	protein_coding	93986	FOXP2	0.996179	-0.404517	160	18.18	7.59526e-10	rs1450833;rs12672683;rs12537376;rs1859100	90	7	113721382	114338827	752	41	814686	6.123	4.5903e-10	FOXP2
185	ENSG00000128683	CE	GAD1	2	171669723	171717661	1	protein_coding	2571	GAD1	0.82254	0.540077	7	14.59	2.30759e-08	rs954321	36	2	171664723	171722661	140	18	814686	3.3759	0.00036781	GAD1
186	ENSG00000128872	CE	TMOD2	15	52043758	52108565	1	protein_coding	29767	TMOD2	0.138408	-1.35446	3	11.91	5.3015e-08	rs8028518	134	15	52038758	52113565	194	11	814686	2.8158	0.0024331	TMOD2
187	ENSG00000130202	CE	PVRL2	19	45349432	45392485	1	protein_coding	5819	PVRL2	0.531937	-0.314456	16	21.1	3.66444e-15	rs34404554;rs157582;rs429358	155	19	45344432	45397485	203	28	814686	4.4807	3.7204e-06	PVRL2
188	ENSG00000130203	CE	APOE	19	45409011	45412650	1	protein_coding	348	APOE	0.0345336	-0.237445	12	12.64	3.29096e-22	rs10119;rs429358;rs34404554;rs75627662;rs157592	155	19	45404011	45417650	28	7	814686	7.7422	4.885e-15	APOE
189	ENSG00000130204	CE	TOMM40	19	45393826	45406946	1	protein_coding	10452	TOMM40	0.963682	NA	24	21.1	3.29096e-22	rs34404554;rs157582;rs429358;rs10119;rs75627662	155	19	45388826	45411946	54	10	814686	6.6908	1.1096e-11	TOMM40
190	ENSG00000130208	CE	APOC1	19	45417504	45422606	1	protein_coding	341	APOC1	0.0507383	-0.105569	17	12.64	3.29096e-22	rs429358;rs34404554;rs75627662;rs157592	155	19	45412504	45427606	26	6	814686	7.8064	2.9421e-15	APOC1
191	ENSG00000130222	CE	GADD45G	9	92219928	92221470	1	protein_coding	10912	GADD45G	0.720982	0.241975	19	10.78	3.86856e-09	rs10797119	102	9	92214928	92226470	32	5	814686	5.5639	1.3191e-08	GADD45G
192	ENSG00000131013	CE	PPIL4	6	149825869	149867174	-1	protein_coding	85313	PPIL4	1.68093e-05	-0.526398	1	5.617	2.3996e-07	rs1934534	81	6	149820869	149872174	47	3	814686	2.2232	0.0131	PPIL4
193	ENSG00000131023	CE	LATS1	6	149979289	150039392	-1	protein_coding	9113	LATS1	0.999927	0.772129	91	18.15	1.13193e-08	rs1934534	81	6	149974289	150044392	88	3	814686	5.3411	4.6199e-08	LATS1
194	ENSG00000131374	CE	TBC1D5	3	17198654	18486309	-1	protein_coding	9779	TBC1D5	6.51864e-10	0.114586	637	20.9	3.18474e-09	rs13064990	39	3	17193654	18491309	2630	44	814686	6.3978	7.8836e-11	TBC1D5
195	ENSG00000131558	CE	EXOC4	7	132937829	133751342	1	protein_coding	60412	EXOC4	0.000726958	0.416473	668	20.3	3.72025e-27	rs35542623;rs35284403;rs10262862;rs12707087;rs12707117;rs2971970;rs1345938;rs12707100;rs35531336;rs7800006;rs6955279;rs7792010;rs10279261;rs7785128;rs4596578	92	7	132932829	133756342	1321	30	814686	9.7069	1.4087e-22	EXOC4
196	ENSG00000133065	CE	SLC41A1	1	205758221	205782876	-1	protein_coding	254428	SLC41A1	0.705784	-0.91464	8	9.924	1.25921e-08	rs3747973;rs823154	16	1	205753221	205787876	91	15	814686	5.3231	5.0997e-08	SLC41A1
197	ENSG00000133665	CE	DYDC2	10	82104501	82127829	1	protein_coding	84332	DYDC2	0.0233122	0.648187	12	9.397	5.95243e-10	rs7917145;rs7067977	107	10	82099501	82132829	111	10	814686	5.3475	4.4578e-08	DYDC2
198	ENSG00000134243	CE	SORT1	1	109852192	109940573	-1	protein_coding	6272	SORT1	0.999927	-1.34619	87	18.7	5.13077e-09	rs1278847;rs72646553	8	1	109847192	109945573	127	9	814686	5.4904	2.0046e-08	SORT1
199	ENSG00000134294	CE	SLC38A2	12	46751972	46766650	-1	protein_coding	54407	SLC38A2	0.969357	-1.91804	25	19.81	5.66255e-10	rs10880966;rs2408496	118	12	46746972	46771650	31	5	814686	5.6743	6.9619e-09	SLC38A2
200	ENSG00000134369	CE	NAV1	1	201592411	201796102	1	protein_coding	89796	NAV1	1	-1.02397	3	8.715	1.20276e-08	rs2271763	15	1	201587411	201801102	433	43	814686	3.295	0.00049216	NAV1
201	ENSG00000135250	CE	SRPK2	7	104751151	105039755	-1	protein_coding	6733	SRPK2	0.997504	-0.650865	4	15.83	1.71276e-10	rs9655780;rs55658584	88	7	104746151	105044755	489	16	814686	3.6509	0.00013064	SRPK2
202	ENSG00000135436	CE	FAM186B	12	49976668	49999422	-1	protein_coding	84070	FAM186B	2.40022e-12	0.596799	1	4.19	9.44537e-08	rs76908531	119	12	49971668	50004422	47	6	814686	3.5423	0.00019834	FAM186B
203	ENSG00000135519	CE	KCNH3	12	49932940	49952091	1	protein_coding	23416	KCNH3	0.99989	NA	3	23.4	5.05742e-08	rs76908531	119	12	49927940	49957091	43	6	814686	4.2476	1.0804e-05	KCNH3
204	ENSG00000135631	CE	RAB11FIP5	2	73300510	73383849	-1	protein_coding	26056	RAB11FIP5	0.00267592	0.325552	102	13.59	3.2894e-09	rs112227367;rs60195712	27	2	73295510	73388849	259	18	814686	5.3911	3.5007e-08	RAB11FIP5
205	ENSG00000135632	CE	SMYD5	2	73441350	73454365	1	protein_coding	10322	SMYD5	0.103327	-0.0614084	10	8.562	2.04872e-07	rs60195712	27	2	73436350	73459365	51	10	814686	5.773	3.8927e-09	SMYD5
206	ENSG00000136143	CE	SUCLA2	13	48510622	48612125	-1	protein_coding	8803	SUCLA2	0.0306682	0.24056	16	12.18	3.07341e-08	rs7981260	125	13	48505622	48617125	469	19	814686	0.42166	0.33664	SUCLA2
207	ENSG00000136146	CE	MED4	13	48627459	48669267	-1	protein_coding	29079	MED4	0.06162	-0.119914	29	12.31	3.37872e-07	rs7981260	125	13	48622459	48674267	160	20	814686	4.0131	2.9962e-05	MED4
208	ENSG00000136159	CE	NUDT15	13	48611703	48621358	1	protein_coding	55270	NUDT15	0.0972296	0.0493133	6	10.13	6.75959e-08	rs7981260	125	13	48606703	48626358	46	12	814686	0.87306	0.19131	NUDT15
209	ENSG00000136448	CE	NMT1	17	43128978	43186384	1	protein_coding	4836	NMT1	0.998501	0.0324477	47	21.3	3.51079e-09	rs11871043	146	17	43123978	43191384	191	18	814686	5.8054	3.2099e-09	NMT1
210	ENSG00000136560	CE	TANK	2	161993419	162092732	1	protein_coding	10010	TANK	0.943798	-0.173838	9	20.2	6.34749e-08	rs197261	34	2	161988419	162097732	153	11	814686	2.3846	0.0085498	TANK
211	ENSG00000136891	CE	TEX10	9	103064359	103115221	-1	protein_coding	54881	TEX10	0.999988	-0.62369	42	15.62	5.70439e-10	rs10989049	104	9	103059359	103120221	132	12	814686	5.1665	1.1924e-07	TEX10
212	ENSG00000137171	CE	KLC4	6	43008515	43042837	1	protein_coding	89953	KLC4	0.236002	-0.950878	25	24.4	1.21847e-05	rs77231564	75	6	43003515	43047837	91	11	814686	3.8874	5.0654e-05	KLC4
213	ENSG00000137204	CE	SLC22A7	6	43263432	43273276	1	protein_coding	10864	SLC22A7	3.71516e-06	-0.728454	5	1.704	4.37362e-09	rs6930150;rs7756656	75	6	43258432	43278276	31	7	814686	3.0967	0.00097835	SLC22A7
214	ENSG00000137288	CE	UQCC2	6	33662070	33679504	-1	protein_coding	84300	UQCC2	0.0595477	0.254208	85	20.2	2.86656e-08	rs4713675;rs4713656;rs482786;rs6915136	73	6	33657070	33684504	112	8	814686	4.9994	2.8758e-07	UQCC2
215	ENSG00000138152	CE	BTBD16	10	124030821	124097677	1	protein_coding	118663	BTBD16	3.41362e-12	0.0641568	7	3.273	3.43991e-08	rs10887142	111	10	124025821	124102677	266	18	814686	3.1339	0.00086239	BTBD16
216	ENSG00000138594	CE	TMOD3	15	52121825	52239492	1	protein_coding	29766	TMOD3	0.804646	-0.662943	1	0.65	NA	rs8028518	134	15	52116825	52244492	276	8	814686	2.3018	0.010674	TMOD3
217	ENSG00000138821	CE	SLC39A8	4	103172198	103352415	-1	protein_coding	64116	SLC39A8	0.891567	-0.202749	42	23.1	2.79334e-18	rs151401;rs13135092;rs13105581	55	4	103167198	103357415	512	28	814686	4.453	4.2338e-06	SLC39A8
218	ENSG00000139531	CE	SUOX	12	56390964	56400425	1	protein_coding	6821	SUOX	0.00208477	0.565694	9	15.06	1.55612e-08	rs7971751	120	12	56385964	56405425	22	5	814686	4.7903	8.3262e-07	SUOX
219	ENSG00000139644	CE	TMBIM6	12	50101508	50158717	1	protein_coding	7009	TMBIM6	0.0161697	-0.476462	2	6.113	5.58173e-09	rs76908531	119	12	50096508	50163717	172	10	814686	3.4866	0.00024459	TMBIM6
220	ENSG00000140280	CE	LYSMD2	15	52015208	52043782	-1	protein_coding	256586	LYSMD2	0.256649	-0.111291	1	2.511	9.06972e-08	rs8028518	134	15	52010208	52048782	106	8	814686	2.4501	0.0071401	LYSMD2
221	ENSG00000140553	CE	UNC45A	15	91473410	91497323	1	protein_coding	55898	UNC45A	9.49307e-08	0.0630994	4	8.823	2.039e-05	rs2386584	136	15	91468410	91502323	92	11	814686	2.5068	0.0060916	UNC45A
222	ENSG00000140564	CE	FURIN	15	91411822	91426688	1	protein_coding	5045	FURIN	0.999933	-0.15638	10	17.36	6.09368e-09	rs4702	136	15	91406822	91431688	50	7	814686	5.0223	2.5522e-07	FURIN
223	ENSG00000140941	CE	MAP1LC3B	16	87417601	87438385	1	protein_coding	81631	MAP1LC3B	0.0617609	1.46739	27	12.37	2.92547e-08	rs889604	144	16	87412601	87443385	80	13	814686	4.5949	2.1653e-06	MAP1LC3B
224	ENSG00000140948	CE	ZCCHC14	16	87439852	87525651	-1	protein_coding	23174	ZCCHC14	0.948836	-1.8302	3	11.68	1.37864e-07	rs889604	144	16	87434852	87530651	326	12	814686	1.71	0.04363	ZCCHC14
225	ENSG00000141431	CE	ASXL3	18	31158579	31331156	1	protein_coding	80816	ASXL3	0.999977	-1.64461	77	17.4	8.08487e-10	rs7244798	149	18	31153579	31336156	356	22	814686	5.6704	7.1226e-09	ASXL3
226	ENSG00000141905	CE	NFIC	19	3359561	3469215	1	protein_coding	4782	NFIC	0.842499	NA	7	5.805	1.22033e-09	rs72973055	154	19	3354561	3474215	301	34	814686	3.5635	0.00018296	NFIC
227	ENSG00000142700	CE	DMRTA2	1	50883222	50889172	-1	protein_coding	63950	DMRTA2	NA	-1.15902	9	17.59	9.72525e-08	rs13376700	4	1	50878222	50894172	24	5	814686	5.2254	8.6901e-08	DMRTA2
228	ENSG00000143028	CE	SYPL2	1	110009180	110024759	1	protein_coding	284612	SYPL2	0.0167711	0.437866	57	19.2	4.21728e-09	rs1278847;rs72646553	8	1	110004180	110029759	67	5	814686	5.6446	8.2797e-09	SYPL2
229	ENSG00000143106	CE	PSMA5	1	109941653	109969062	-1	protein_coding	5686	PSMA5	0.974256	-1.08409	39	18.7	8.0525e-09	rs1278847;rs72646553	8	1	109936653	109974062	52	7	814686	5.5199	1.6961e-08	PSMA5
230	ENSG00000143369	CE	ECM1	1	150480538	150486265	1	protein_coding	1893	ECM1	7.32851e-08	0.615279	41	15.79	1.47417e-11	rs509345;rs59898460	10	1	150475538	150491265	34	6	814686	6.439	6.0149e-11	ECM1
231	ENSG00000143374	CE	TARS2	1	150459887	150480078	1	protein_coding	80222	TARS2	1.87456e-08	0.846507	70	15.79	1.89012e-11	rs509345;rs59898460	10	1	150454887	150485078	89	8	814686	6.1573	3.6989e-10	TARS2
232	ENSG00000143382	CE	ADAMTSL4	1	150521884	150533413	1	protein_coding	54507	ADAMTSL4	7.08735e-16	-0.228888	3	3.697	5.26991e-06	rs59898460;rs509345	10	1	150516884	150538413	33	10	814686	0.67748	0.24905	ADAMTSL4
233	ENSG00000143543	CE	JTB	1	153946745	153950164	-1	protein_coding	10899	JTB	0.645224	-1.13814	19	24	1.32709e-09	rs4363451;rs7537213	11	1	153941745	153955164	15	3	814686	5.9478	1.3587e-09	JTB
234	ENSG00000143545	CE	RAB13	1	153954127	153958834	-1	protein_coding	5872	RAB13	0.570126	-0.127799	13	9.277	1.32709e-09	rs4363451;rs7537213	11	1	153949127	153963834	12	4	814686	6.3345	1.1909e-10	RAB13
235	ENSG00000143549	CE	TPM3	1	154127784	154167124	-1	protein_coding	7170	TPM3	0.191984	-0.527202	33	20.5	2.05222e-10	rs10797047;rs7537213	11	1	154122784	154172124	64	10	814686	5.6184	9.6385e-09	TPM3
236	ENSG00000143552	CE	NUP210L	1	153965161	154127592	-1	protein_coding	91181	NUP210L	0.144641	0.363113	164	25.4	1.37171e-09	rs4363451;rs7537213;rs10797047	11	1	153960161	154132592	226	17	814686	5.7503	4.4539e-09	NUP210L
237	ENSG00000143554	CE	SLC27A3	1	153746830	153752633	1	protein_coding	11000	SLC27A3	7.80148e-11	-0.248954	3	6.404	9.27467e-10	rs4363451	11	1	153741830	153757633	20	6	814686	1.5915	0.055753	SLC27A3
238	ENSG00000143569	CE	UBAP2L	1	154192655	154243986	1	protein_coding	9898	UBAP2L	1	0.356463	22	18.24	8.01039e-07	rs10797047	11	1	154187655	154248986	79	10	814686	4.7246	1.1529e-06	UBAP2L
239	ENSG00000143570	CE	SLC39A1	1	153931575	153940188	-1	protein_coding	27173	SLC39A1	0.167077	-0.194109	20	24	2.16502e-10	rs4363451;rs7537213	11	1	153926575	153945188	20	3	814686	5.929	1.5237e-09	SLC39A1
240	ENSG00000143575	CE	HAX1	1	154244987	154248351	1	protein_coding	10456	HAX1	1.10582e-05	-0.241211	6	18.24	3.40746e-06	rs10797047	11	1	154239987	154253351	13	4	814686	4.0987	2.0771e-05	HAX1
241	ENSG00000143578	CE	CREB3L4	1	153940010	153946839	1	protein_coding	148327	CREB3L4	8.06203e-05	-0.607236	19	24	2.60278e-10	rs4363451;rs7537213	11	1	153935010	153951839	15	3	814686	5.866	2.2326e-09	CREB3L4
242	ENSG00000143612	CE	C1orf43	1	154179182	154193104	-1	protein_coding	25912	C1orf43	0.173986	-0.684901	3	13.61	5.92372e-07	rs10797047	11	1	154174182	154198104	22	5	814686	4.5966	2.1468e-06	C1orf43
243	ENSG00000143614	CE	GATAD2B	1	153777201	153895451	-1	protein_coding	57459	GATAD2B	0.998595	-0.75632	132	18.31	8.24769e-11	rs7537213;rs4363451	11	1	153772201	153900451	208	15	814686	6.5485	2.9053e-11	GATAD2B
244	ENSG00000143624	CE	INTS3	1	153700543	153746555	1	protein_coding	65123	INTS3	0.999997	-0.57895	1	5.772	NA	rs4363451	11	1	153695543	153751555	76	9	814686	2.6243	0.0043413	INTS3
245	ENSG00000143702	CE	CEP170	1	243287730	243418650	-1	protein_coding	9859	CEP170	NA	-1.48228	61	16.54	4.35265e-08	rs12071912;rs12058508	20	1	243282730	243423650	166	13	814686	4.7841	8.5879e-07	CEP170
246	ENSG00000143942	CE	CHAC2	2	53994929	54002333	1	protein_coding	494143	CHAC2	0.00282189	0.535423	1	6.24	1.11342e-06	rs6705712	24	2	53989929	54007333	46	11	814686	3.7484	8.8971e-05	CHAC2
247	ENSG00000144034	CE	TPRKB	2	73956231	73964527	-1	protein_coding	51002	TPRKB	0.020618	-0.0413836	49	11.43	1.18153e-08	rs62150702	27	2	73951231	73969527	29	2	814686	5.4302	2.8143e-08	TPRKB
248	ENSG00000144035	CE	NAT8	2	73867959	73869520	-1	protein_coding	9027	NAT8	0.0756517	0.106774	25	13.53	4.87004e-09	rs2901437;rs62150702;rs6718843	27	2	73862959	73874520	34	4	814686	4.5741	2.391e-06	NAT8
249	ENSG00000144048	CE	DUSP11	2	73989311	74007284	-1	protein_coding	8446	DUSP11	9.06001e-05	-0.313057	16	11.3	6.0895e-09	rs62150702	27	2	73984311	74012284	20	3	814686	5.675	6.9344e-09	DUSP11
250	ENSG00000144224	CE	UBXN4	2	136499189	136542625	1	protein_coding	23190	UBXN4	0.974206	-0.658501	41	20.7	1.04869e-07	rs309171	30	2	136494189	136547625	107	9	814686	5.1446	1.3402e-07	UBXN4
251	ENSG00000144229	CE	THSD7B	2	137523115	138435287	1	protein_coding	80731	THSD7B	5.65285e-06	NA	82	20.3	3.56036e-09	rs55691047;rs17654195	30	2	137518115	138440287	2976	97	814686	5.7783	3.7739e-09	THSD7B
252	ENSG00000144290	CE	SLC4A10	2	162280843	162841792	1	protein_coding	57282	SLC4A10	0.00263554	-1.24763	31	11.62	3.72797e-12	rs4500960	35	2	162275843	162846792	1082	23	814686	4.9193	4.3438e-07	SLC4A10
253	ENSG00000144645	CE	OSBPL10	3	31699382	32119072	-1	protein_coding	114884	OSBPL10	0.000141846	0.808791	30	9.067	1.12965e-08	rs12172958	41	3	31694382	32124072	1164	107	814686	1.4392	0.075047	OSBPL10
254	ENSG00000145020	CE	AMT	3	49454211	49460186	-1	protein_coding	275	AMT	0.000569475	-0.0226371	24	19.06	3.10332e-14	rs6809851;rs13086611;rs1134043	43	3	49449211	49465186	22	5	814686	7.2397	2.2482e-13	AMT
255	ENSG00000145022	CE	TCTA	3	49449639	49453908	1	protein_coding	6988	TCTA	0.0132648	-0.595941	25	19.06	2.99076e-14	rs6809851;rs13086611	43	3	49444639	49458908	17	4	814686	6.4898	4.2985e-11	TCTA
256	ENSG00000145029	CE	NICN1	3	49460379	49466759	-1	protein_coding	84276	NICN1	0.257246	-1.08729	25	19.06	3.10332e-14	rs13086611;rs6809851;rs1134043	43	3	49455379	49471759	24	5	814686	7.2248	2.5085e-13	NICN1
257	ENSG00000145863	CE	GABRA6	5	160974069	161129599	1	protein_coding	2559	GABRA6	9.41937e-08	-0.188943	8	10.12	4.6511e-07	rs6881515	67	5	160969069	161134599	339	23	814686	4.4479	4.3362e-06	GABRA6
258	ENSG00000145864	CE	GABRB2	5	160715436	160976050	-1	protein_coding	2561	GABRB2	0.940299	0.141704	51	12.29	1.11839e-08	rs6881515	67	5	160710436	160981050	612	38	814686	6.5969	2.0991e-11	GABRB2
259	ENSG00000146215	CE	CRIP3	6	43267448	43276535	-1	protein_coding	401262	CRIP3	0.0339026	-0.289212	3	1.299	4.85059e-08	rs6930150;rs7756656	75	6	43262448	43281535	30	5	814686	3.227	0.0006255	CRIP3
260	ENSG00000146216	CE	TTBK1	6	43211418	43255997	1	protein_coding	84630	TTBK1	0.997307	-1.31892	48	10.5	4.14552e-12	rs74371173;rs6930150;rs7756656	75	6	43206418	43260997	107	14	814686	6.2393	2.1973e-10	TTBK1
261	ENSG00000146555	CE	SDK1	7	3341080	4308632	1	protein_coding	221935	SDK1	0.005016	2.23971	231	16.57	3.02596e-08	rs55785035	82	7	3336080	4313632	3446	100	814686	6.9997	1.2828e-12	SDK1
262	ENSG00000148219	CE	ASTN2	9	119187504	120177348	-1	protein_coding	23245	ASTN2	0.989172	NA	4	7.687	6.77961e-09	rs6478241	105	9	119182504	120182348	2807	133	814686	6.1108	4.9555e-10	ASTN2
263	ENSG00000148795	CE	CYP17A1	10	104590288	104597290	-1	protein_coding	1586	CYP17A1	0.0350306	0.086682	17	9.785	4.21079e-09	rs28606370	109	10	104585288	104602290	40	7	814686	5.5429	1.4874e-08	CYP17A1
264	ENSG00000148842	CE	CNNM2	10	104678050	104849978	1	protein_coding	54805	CNNM2	0.994106	-0.511524	76	15.46	3.0645e-10	rs28606370	109	10	104673050	104854978	427	21	814686	5.9472	1.3637e-09	CNNM2
265	ENSG00000149292	CE	TTC12	11	113185251	113254266	1	protein_coding	54970	TTC12	1.44727e-07	-0.271528	13	8.82	2.03702e-05	rs7131440	115	11	113180251	113259266	124	15	814686	4.2193	1.2251e-05	TTC12
266	ENSG00000149294	CE	NCAM1	11	112831997	113149158	1	protein_coding	4684	NCAM1	NA	NA	111	14.71	2.99223e-14	rs7105462	115	11	112826997	113154158	862	50	814686	6.7766	6.1513e-12	NCAM1
267	ENSG00000149295	CE	DRD2	11	113280318	113346413	-1	protein_coding	1813	DRD2	0.733264	NA	66	15.51	2.4631e-10	rs1079596;rs7131440	115	11	113275318	113351413	182	23	814686	6.483	4.4949e-11	DRD2
268	ENSG00000149922	CE	TBX6	16	30097114	30103208	-1	protein_coding	6911	TBX6	0.0291475	-0.69371	15	21.7	8.15343e-09	rs3814878;rs9924686;rs3809624	141	16	30092114	30108208	12	3	814686	5.3967	3.3942e-08	TBX6
269	ENSG00000149923	CE	PPP4C	16	30087299	30096698	1	protein_coding	5531	PPP4C	0.759586	-0.372627	15	21.7	8.15343e-09	rs3814878;rs9924686;rs3809624	141	16	30082299	30101698	14	3	814686	5.0282	2.4757e-07	PPP4C
270	ENSG00000149925	CE	ALDOA	16	30064411	30081778	1	protein_coding	226	ALDOA	0.0248344	-1.30116	19	13.6	4.14946e-09	rs3814878;rs9924686	141	16	30059411	30086778	16	3	814686	5.4629	2.3416e-08	ALDOA
271	ENSG00000149926	CE	FAM57B	16	30035748	30064299	-1	protein_coding	83723	FAM57B	0.285736	NA	49	15.67	3.26808e-09	rs9924686;rs3814878	141	16	30030748	30069299	44	4	814686	5.6163	9.7534e-09	FAM57B
272	ENSG00000149927	CE	DOC2A	16	30016830	30034591	-1	protein_coding	8448	DOC2A	0.0185536	NA	43	18.17	5.6621e-10	rs9924686;rs3814878	141	16	30011830	30039591	43	5	814686	6.0179	8.8334e-10	DOC2A
273	ENSG00000149929	CE	HIRIP3	16	30003645	30007757	-1	protein_coding	8479	HIRIP3	0.0190028	-1.20371	21	18.16	5.63473e-10	rs9924686;rs3814878	141	16	29998645	30012757	15	4	814686	5.6972	6.0881e-09	HIRIP3
274	ENSG00000149930	CE	TAOK2	16	29984962	30003582	1	protein_coding	9344	TAOK2	0.998764	-1.19163	35	18.16	5.63473e-10	rs9924686;rs3814878	141	16	29979962	30008582	32	4	814686	6.1293	4.4142e-10	TAOK2
275	ENSG00000149932	CE	TMEM219	16	29952206	29984373	1	protein_coding	124446	TMEM219	0.00103536	-0.146993	48	18	6.00491e-10	rs9924686;rs3814878	141	16	29947206	29989373	51	5	814686	6.0617	6.7349e-10	TMEM219
276	ENSG00000150281	CE	CTF1	16	30907928	30914881	1	protein_coding	1489	CTF1	0.138255	0.532031	2	8.084	4.93089e-10	rs749671;rs11864054	141	16	30902928	30919881	14	4	814686	4.5664	2.4804e-06	CTF1
277	ENSG00000151006	CE	PRSS53	16	31094746	31100949	-1	protein_coding	339105	PRSS53	7.27162e-11	-0.0562692	7	20.3	3.85615e-11	rs749671	141	16	31089746	31105949	21	4	814686	4.8908	5.0203e-07	PRSS53
278	ENSG00000151136	CE	BTBD11	12	107712190	108053419	1	protein_coding	121551	BTBD11	0.993433	-0.0117081	3	2.366	2.62243e-09	rs12423493;rs2111327	123	12	107707190	108058419	848	60	814686	0.96974	0.16609	BTBD11
279	ENSG00000151224	CE	MAT1A	10	82031576	82049440	-1	protein_coding	4143	MAT1A	0.75413	1.20951	9	3.765	3.00489e-08	rs998765;rs7067977	107	10	82026576	82054440	85	14	814686	4.8604	5.858e-07	MAT1A
280	ENSG00000151322	CE	NPAS3	14	33404139	34273382	1	protein_coding	64067	NPAS3	0.980549	NA	11	13.58	4.80275e-09	rs1956001	130	14	33399139	34278382	2435	236	814686	5.5137	1.757e-08	NPAS3
281	ENSG00000151834	CE	GABRA2	4	46250444	46477247	-1	protein_coding	2555	GABRA2	0.976964	0.780311	17	3.147	0.00065345	rs62303490	54	4	46245444	46482247	470	26	814686	3.1889	0.00071403	GABRA2
282	ENSG00000152578	CE	GRIA4	11	105480721	105852819	1	protein_coding	2893	GRIA4	0.988749	-0.809002	56	15.8	3.73142e-08	rs587978	114	11	105475721	105857819	645	32	814686	5.861	2.3002e-09	GRIA4
283	ENSG00000152818	CE	UTRN	6	144606837	145174170	1	protein_coding	7402	UTRN	2.96803e-09	-0.121019	21	11.08	1.78464e-08	rs6926377	80	6	144601837	145179170	1051	62	814686	4.1197	1.8972e-05	UTRN
284	ENSG00000152894	CE	PTPRK	6	128289924	128841870	-1	protein_coding	5796	PTPRK	0.980389	-0.479547	24	16.89	4.55181e-10	rs13197257	78	6	128284924	128846870	811	56	814686	2.9797	0.0014425	PTPRK
285	ENSG00000153064	CE	BANK1	4	102332443	102995969	1	protein_coding	55024	BANK1	1.76433e-10	-0.305251	7	3.926	5.42841e-10	rs17199964;rs13126505;rs13135092	55	4	102327443	103000969	1549	68	814686	1.1343	0.12833	BANK1
286	ENSG00000154975	CE	CA10	17	49707674	50237377	-1	protein_coding	56934	CA10	0.973118	-1.57579	12	15.05	2.16145e-07	rs11079993	147	17	49702674	50242377	1172	61	814686	3.257	0.00056301	CA10
287	ENSG00000155886	CE	SLC24A2	9	19507450	19786926	-1	protein_coding	25769	SLC24A2	0.0350598	1.34575	82	14.65	9.85059e-09	rs10964204	100	9	19502450	19791926	722	56	814686	3.881	5.2016e-05	SLC24A2
288	ENSG00000156395	CE	SORCS3	10	106400859	107024993	1	protein_coding	22986	SORCS3	0.325134	0.170375	89	20.6	5.83251e-09	rs11599236;rs12250380;rs2451472	110	10	106395859	107029993	1741	45	814686	4.8112	7.5032e-07	SORCS3
289	ENSG00000156411	CE	C14orf2	14	104378625	104394606	-1	protein_coding	9556	C14orf2	0.658635	0.198762	1	2.097	7.32897e-07	rs3212028	132	14	104373625	104399606	98	10	814686	1.09	0.13785	C14orf2
290	ENSG00000156414	CE	TDRD9	14	104394799	104519004	1	protein_coding	122402	TDRD9	3.82299e-07	NA	1	2.097	7.32897e-07	rs3212028	132	14	104389799	104524004	430	18	814686	1.1764	0.11971	TDRD9
291	ENSG00000156427	CE	FGF18	5	170846660	170884627	1	protein_coding	8817	FGF18	0.175827	NA	7	18.6	6.18204e-10	rs7715167	69	5	170841660	170889627	104	18	814686	3.9543	3.8387e-05	FGF18
292	ENSG00000156853	CE	ZNF689	16	30613879	30635333	-1	protein_coding	115509	ZNF689	0.318737	-1.6843	13	7.636	2.10951e-08	rs67693285	141	16	30608879	30640333	19	3	814686	4.0963	2.0992e-05	ZNF689
293	ENSG00000156858	CE	PRR14	16	30662038	30667761	1	protein_coding	78994	PRR14	0.258591	NA	1	0.616	NA	rs67693285	141	16	30657038	30672761	7	2	814686	3.1003	0.00096675	PRR14
294	ENSG00000156873	CE	PHKG2	16	30759591	30772490	1	protein_coding	5261	PHKG2	0.0216345	-1.16374	2	3.393	NA	rs67693285	141	16	30754591	30777490	6	3	814686	3.3811	0.00036095	PHKG2
295	ENSG00000157212	CE	PAXIP1	7	154735397	154794794	-1	protein_coding	22976	PAXIP1	0.999932	NA	30	11.21	9.1825e-09	rs12539951;rs4960664	93	7	154730397	154799794	122	7	814686	3.9865	3.3522e-05	PAXIP1
296	ENSG00000157219	CE	HTR5A	7	154862034	154877459	1	protein_coding	3361	HTR5A	0.00578863	2.17241	62	13.51	1.79164e-07	rs4960664	93	7	154857034	154882459	76	7	814686	4.2628	1.0096e-05	HTR5A
297	ENSG00000158092	CE	NCK1	3	136581050	136668665	1	protein_coding	4690	NCK1	0.00103503	-0.568989	4	16.5	7.21378e-07	rs6770476	49	3	136576050	136673665	202	7	814686	1.9184	0.027528	NCK1
298	ENSG00000158321	CE	AUTS2	7	69063905	70258054	1	protein_coding	26053	AUTS2	0.996187	-0.774736	17	15.82	1.89502e-09	rs11772435	85	7	69058905	70263054	2213	72	814686	3.7027	0.00010668	AUTS2
299	ENSG00000158406	CE	HIST1H4H	6	26281283	26285762	-1	protein_coding	8365	HIST1H4H	0.00879033	1.05907	17	14.98	2.13126e-08	rs73395314	72	6	26276283	26290762	45	5	814686	3.8381	6.1986e-05	HIST1H4H
300	ENSG00000158480	CE	SPATA2	20	48519928	48532080	-1	protein_coding	9825	SPATA2	0.848757	-0.801814	33	9.617	1.86217e-08	rs6067269	160	20	48514928	48537080	66	8	814686	3.6562	0.00012799	SPATA2
301	ENSG00000158715	CE	SLC45A3	1	205626979	205649587	-1	protein_coding	85414	SLC45A3	0.0368495	0.153854	7	6.656	1.23964e-06	rs823154	16	1	205621979	205654587	91	19	814686	3.7358	9.3545e-05	SLC45A3
302	ENSG00000159208	CE	C1orf51	1	150254953	150259505	1	protein_coding	148523	C1orf51	0.804528	0.11871	32	9.482	3.73868e-10	rs59898460;rs509345	10	1	150249953	150264505	24	4	814686	4.659	1.5889e-06	C1orf51
303	ENSG00000159314	CE	ARHGAP27	17	43471275	43511787	-1	protein_coding	201176	ARHGAP27	0.00125584	-0.761628	116	18.95	2.64126e-10	rs4792856;rs2684641	146	17	43466275	43516787	128	7	814686	6.4228	6.6902e-11	ARHGAP27
304	ENSG00000160741	CE	CRTC2	1	153920145	153931101	-1	protein_coding	200186	CRTC2	0.996362	-0.166195	22	16.96	2.16502e-10	rs4363451;rs7537213	11	1	153915145	153936101	18	3	814686	6.1976	2.8658e-10	CRTC2
305	ENSG00000161714	CE	PLCD3	17	43186335	43210721	-1	protein_coding	113026	PLCD3	0.000143297	NA	6	21.3	1.29487e-08	rs11871043	146	17	43181335	43215721	72	17	814686	3.9488	3.9267e-05	PLCD3
306	ENSG00000161896	CE	IP6K3	6	33689444	33714762	-1	protein_coding	117283	IP6K3	0.0485339	1.72324	60	22.1	8.96373e-10	rs4713675;rs6915136;rs482786;rs4713656	73	6	33684444	33719762	138	18	814686	5.7646	4.0932e-09	IP6K3
307	ENSG00000161904	CE	LEMD2	6	33738979	33756913	-1	protein_coding	221496	LEMD2	0.302373	0.39292	26	16.62	6.11012e-07	rs482786;rs6915136	73	6	33733979	33761913	104	10	814686	4.497	3.4455e-06	LEMD2
308	ENSG00000162267	CE	ITIH3	3	52828784	52843025	1	protein_coding	3699	ITIH3	6.66881e-12	0.023185	47	25.1	6.05407e-18	rs12486554;rs7636227;rs13094687;rs2581789;rs6445539	44	3	52823784	52848025	38	5	814686	7.4336	5.2847e-14	ITIH3
309	ENSG00000162517	CE	PEF1	1	32095463	32110497	-1	protein_coding	553115	PEF1	0.323497	-0.594353	42	18.53	4.00424e-08	rs6699558	2	1	32090463	32115497	41	5	814686	5.0446	2.2726e-07	PEF1
310	ENSG00000162650	CE	ATXN7L2	1	110026101	110035426	1	protein_coding	127002	ATXN7L2	0.718955	NA	25	19.2	2.75103e-09	rs1278847;rs72646553	8	1	110021101	110040426	27	5	814686	5.86	2.3141e-09	ATXN7L2
311	ENSG00000162877	CE	PM20D1	1	205797150	205819260	-1	protein_coding	148811	PM20D1	1.2677e-09	-0.420392	2	1.427	5.11565e-08	rs823154	16	1	205792150	205824260	76	17	814686	5.5379	1.5308e-08	PM20D1
312	ENSG00000162989	CE	KCNJ3	2	155554811	155714863	1	protein_coding	3760	KCNJ3	0.989708	0.283383	25	12.4	3.18564e-09	rs2591173	33	2	155549811	155719863	451	49	814686	4.8502	6.1675e-07	KCNJ3
313	ENSG00000163125	CE	RPRD2	1	150335567	150449042	1	protein_coding	23248	RPRD2	0.999977	-0.208277	190	14.28	1.53713e-10	rs509345;rs59898460	10	1	150330567	150454042	339	12	814686	5.7337	4.9145e-09	RPRD2
314	ENSG00000163263	CE	C1orf189	1	154171848	154178809	-1	protein_coding	388701	C1orf189	0.000114765	-0.162537	2	13.61	5.92372e-07	rs7537213;rs10797047	11	1	154166848	154183809	11	4	814686	4.0929	2.1297e-05	C1orf189
315	ENSG00000163412	CE	EIF4E3	3	71724567	71803924	-1	protein_coding	317649	EIF4E3	0.0042325	-2.05486	48	18.75	1.51248e-11	rs184416061;rs73090632;rs1349028	45	3	71719567	71808924	248	33	814686	6.3141	1.3587e-10	EIF4E3
316	ENSG00000163421	CE	PROK2	3	71820807	71834357	-1	protein_coding	60675	PROK2	0.270454	-0.10809	7	3.918	3.36556e-10	rs1349028;rs73090632;rs184416061	45	3	71815807	71839357	40	10	814686	3.5008	0.00023193	PROK2
317	ENSG00000163431	CE	LMOD1	1	201865580	201915715	-1	protein_coding	25802	LMOD1	0.790873	-0.0854091	15	17.74	1.58678e-08	rs2271763	15	1	201860580	201920715	117	18	814686	5.4997	1.9023e-08	LMOD1
318	ENSG00000163527	CE	STT3B	3	31574130	31679112	1	protein_coding	201595	STT3B	0.980028	-0.523422	67	13.89	1.47024e-08	rs12172958	41	3	31569130	31684112	183	16	814686	5.4582	2.4048e-08	STT3B
319	ENSG00000163930	CE	BAP1	3	52435029	52444366	-1	protein_coding	8314	BAP1	0.385638	NA	1	4.166	5.64685e-10	rs13094687	44	3	52430029	52449366	14	4	814686	2.6841	0.003636	BAP1
320	ENSG00000163933	CE	RFT1	3	53122499	53164478	-1	protein_coding	91869	RFT1	3.17067e-06	0.277385	4	8.076	4.67629e-17	rs2115780;rs2581789	44	3	53117499	53169478	129	8	814686	2.7537	0.002946	RFT1
321	ENSG00000163935	CE	SFMBT1	3	52937588	53080766	-1	protein_coding	51460	SFMBT1	0.995894	-0.337614	184	14.31	5.96518e-19	rs2581789;rs6445539;rs2255107;rs2115780	44	3	52932588	53085766	276	13	814686	7.0777	7.3291e-13	SFMBT1
322	ENSG00000163938	CE	GNL3	3	52715172	52728508	1	protein_coding	26354	GNL3	1.5396e-09	NA	46	21.5	1.37901e-16	rs12486554;rs13094687;rs7636227	44	3	52710172	52733508	30	3	814686	7.6995	6.8279e-15	GNL3
323	ENSG00000163939	CE	PBRM1	3	52579368	52719933	-1	protein_coding	55193	PBRM1	1	NA	230	21.5	1.21172e-16	rs7636227;rs12486554;rs13094687;rs35240333	44	3	52574368	52724933	238	8	814686	7.2711	1.783e-13	PBRM1
324	ENSG00000164061	CE	BSN	3	49591922	49708978	1	protein_coding	8927	BSN	1	-1.28511	109	13.05	6.30718e-13	rs6809851;rs13086611;rs11707940;rs59357103	43	3	49586922	49713978	158	14	814686	6.1094	5e-10	BSN
325	ENSG00000164062	CE	APEH	3	49711435	49721396	1	protein_coding	327	APEH	0.0132157	-0.271805	15	21	1.37698e-12	rs13086611;rs59357103	43	3	49706435	49726396	22	5	814686	7.0669	7.9209e-13	APEH
326	ENSG00000164068	CE	RNF123	3	49726932	49758962	1	protein_coding	63891	RNF123	0.969715	-0.461991	35	22.7	1.37698e-12	rs13086611;rs59357103;rs62262093;rs1134043	43	3	49721932	49763962	55	8	814686	6.8157	4.6901e-12	RNF123
327	ENSG00000164076	CE	CAMKV	3	49895421	49907655	-1	protein_coding	79012	CAMKV	0.996846	-0.638323	25	18.51	1.23894e-11	rs59357103;rs62262093;rs62260755;rs9831967	43	3	49890421	49912655	34	7	814686	7.1452	4.4942e-13	CAMKV
328	ENSG00000164077	CE	MON1A	3	49946302	49967606	-1	protein_coding	84315	MON1A	0.00636811	-0.629673	29	13.15	1.70271e-10	rs62262093;rs9831967;rs1986599;rs13100903;rs62260755	43	3	49941302	49972606	38	8	814686	6.9056	2.4996e-12	MON1A
329	ENSG00000164078	CE	MST1R	3	49924435	49941299	-1	protein_coding	4486	MST1R	1.69349e-20	-0.377645	23	18.51	2.04265e-10	rs62262093;rs62260755;rs9831967	43	3	49919435	49946299	25	4	814686	6.8001	5.228e-12	MST1R
330	ENSG00000164088	CE	PPM1M	3	52279841	52284613	1	protein_coding	132160	PPM1M	0.0923289	-0.870254	6	9.631	1.22938e-11	rs7622851;rs12486554;rs13094687	44	3	52274841	52289613	19	5	814686	5.2775	6.5473e-08	PPM1M
331	ENSG00000164091	CE	WDR82	3	52288437	52322036	-1	protein_coding	80335	WDR82	0.923062	-0.84365	13	15.24	1.29123e-11	rs12486554;rs13094687;rs7622851;rs35240333	44	3	52283437	52327036	66	9	814686	4.6757	1.4644e-06	WDR82
332	ENSG00000164100	CE	NDST3	4	118954773	119179803	1	protein_coding	9348	NDST3	0.0201167	-0.709266	58	9.908	2.36301e-08	rs34514948	57	4	118949773	119184803	696	23	814686	4.354	6.6823e-06	NDST3
333	ENSG00000164142	CE	FAM160A1	4	152330368	152584784	1	protein_coding	729830	FAM160A1	NA	-0.427301	16	12.68	9.13805e-08	rs6846809	58	4	152325368	152589784	511	11	814686	4.7525	1.0045e-06	FAM160A1
334	ENSG00000164520	CE	RAET1E	6	150204511	150219238	-1	protein_coding	135250	RAET1E	1.85958e-05	0.443065	51	12.14	0.00262197	rs1934534	81	6	150199511	150224238	85	5	814686	3.1738	0.0007522	RAET1E
335	ENSG00000164638	CE	SLC29A4	7	5314000	5346501	1	protein_coding	222962	SLC29A4	0.00114749	1.25254	7	17.37	1.02076e-08	rs77884325	83	7	5309000	5351501	156	23	814686	3.1653	0.0007745	SLC29A4
336	ENSG00000166033	CE	HTRA1	10	124221041	124274424	1	protein_coding	5654	HTRA1	0.0169475	NA	33	15.87	4.14972e-09	rs932275;rs7896881	111	10	124216041	124279424	215	28	814686	3.3198	0.00045035	HTRA1
337	ENSG00000166167	CE	BTRC	10	103113820	103317078	1	protein_coding	8945	BTRC	0.863168	-1.67976	14	14.78	1.42484e-07	rs12358045	109	10	103108820	103322078	416	15	814686	4.5986	2.127e-06	BTRC
338	ENSG00000166169	CE	POLL	10	103338639	103348027	-1	protein_coding	27343	POLL	2.24671e-11	-0.585736	6	23.5	2.94673e-09	rs12358045;rs4919559	109	10	103333639	103353027	29	4	814686	4.3282	7.5161e-06	POLL
339	ENSG00000166170	CE	BAG5	14	104022881	104029168	-1	protein_coding	9529	BAG5	0.0432182	-0.768927	19	10.71	2.0459e-05	rs3212028;rs12889303	132	14	104017881	104034168	25	3	814686	4.0027	3.1313e-05	BAG5
340	ENSG00000166171	CE	DPCD	10	103330317	103369425	1	protein_coding	25911	DPCD	0.0027034	-0.437763	17	23.5	2.94673e-09	rs12358045;rs4919559	109	10	103325317	103374425	76	8	814686	4.922	4.284e-07	DPCD
341	ENSG00000166189	CE	HPS6	10	103825147	103827792	1	protein_coding	79803	HPS6	0.301742	-0.08466	5	10.21	9.32669e-11	rs749694;rs2735421;rs11191203;rs61874768	109	10	103820147	103832792	19	7	814686	5.4661	2.3005e-08	HPS6
342	ENSG00000166272	CE	WBP1L	10	104503727	104576021	1	protein_coding	54838	WBP1L	0.909387	0.61464	2	2.861	4.21079e-09	rs28606370	109	10	104498727	104581021	221	23	814686	4.389	5.6937e-06	WBP1L
343	ENSG00000166275	CE	C10orf32	10	104613980	104624718	1	protein_coding	119032	C10orf32	0.0316379	0.490358	26	8.184	6.40667e-10	rs28606370	109	10	104608980	104629718	48	7	814686	6.0681	6.4702e-10	C10orf32
344	ENSG00000166965	CE	RCCD1	15	91498100	91506349	1	protein_coding	91433	RCCD1	1.62554e-05	1.98795	10	8.823	5.52884e-06	rs2386584	136	15	91493100	91511349	57	10	814686	3.5675	0.00018022	RCCD1
345	ENSG00000167074	CE	TEF	22	41763337	41795330	1	protein_coding	7008	TEF	0.421036	0.114829	2	6.552	9.88613e-08	rs17377987	161	22	41758337	41800330	66	5	814686	2.6963	0.003506	TEF
346	ENSG00000167077	CE	MEI1	22	42095503	42195460	1	protein_coding	150365	MEI1	1.21592e-08	0.500155	1	12.78	4.59179e-08	rs17377987	161	22	42090503	42200460	204	11	814686	2.663	0.0038721	MEI1
347	ENSG00000167194	CE	C16orf92	16	30034655	30039057	1	protein_coding	146378	C16orf92	0.0189254	0.293839	31	15.67	3.26808e-09	rs3814878;rs9924686	141	16	30029655	30044057	19	3	814686	5.6368	8.6612e-09	C16orf92
348	ENSG00000167394	CE	ZNF668	16	31072164	31085641	-1	protein_coding	79759	ZNF668	0.268892	-0.544055	14	20.3	3.85615e-11	rs749671	141	16	31067164	31090641	29	4	814686	5.9939	1.0242e-09	ZNF668
349	ENSG00000167395	CE	ZNF646	16	31085743	31095517	1	protein_coding	9726	ZNF646	0.00556536	0.564564	9	20.3	3.85615e-11	rs749671	141	16	31080743	31100517	26	3	814686	5.0257	2.508e-07	ZNF646
350	ENSG00000167397	CE	VKORC1	16	31102163	31107301	-1	protein_coding	79001	VKORC1	0.0818031	-0.611113	10	11.64	9.62406e-11	rs749671	141	16	31097163	31112301	14	4	814686	5.9889	1.0564e-09	VKORC1
351	ENSG00000168228	CE	ZCCHC4	4	25314407	25372005	1	protein_coding	29063	ZCCHC4	3.21958e-05	0.118697	4	7.197	NA	rs34811474	50	4	25309407	25377005	197	17	814686	3.5124	0.00022205	ZCCHC4
352	ENSG00000168237	CE	GLYCTK	3	52321105	52329272	1	protein_coding	132158	GLYCTK	1.36483e-06	-0.331397	7	14.8	7.34951e-12	rs35240333;rs12486554;rs13094687;rs7622851	44	3	52316105	52334272	28	6	814686	4.3959	5.5155e-06	GLYCTK
353	ENSG00000168242	CE	HIST1H2BI	6	26273144	26273622	1	protein_coding	8346	HIST1H2BI	0.138012	-0.249748	20	10.36	2.13126e-08	rs73395314	72	6	26268144	26278622	23	5	814686	5.3362	4.7464e-08	HIST1H2BI
354	ENSG00000168268	CE	NT5DC2	3	52558386	52569070	-1	protein_coding	64943	NT5DC2	0.00460887	NA	33	15.49	1.78678e-18	rs7636227;rs12486554;rs13094687	44	3	52553386	52574070	38	5	814686	7.7059	6.4948e-15	NT5DC2
355	ENSG00000168273	CE	SMIM4	3	52568029	52613253	1	protein_coding	440957	SMIM4	NA	-0.0074017	93	18.58	1.78678e-18	rs7636227;rs12486554;rs13094687;rs35240333	44	3	52563029	52618253	95	7	814686	7.3996	6.8279e-14	SMIM4
356	ENSG00000168702	CE	LRP1B	2	140988992	142889270	-1	protein_coding	53353	LRP1B	0.999999	-0.165251	68	16.36	6.62123e-09	rs1249429;rs13025185	32	2	140983992	142894270	7222	228	814686	7.3305	1.1461e-13	LRP1B
357	ENSG00000168769	CE	TET2	4	106067032	106200973	1	protein_coding	54790	TET2	7.05368e-26	-0.493869	36	15.65	1.26834e-08	rs2454202;rs2903385	56	4	106062032	106205973	264	21	814686	5.0482	2.2297e-07	TET2
358	ENSG00000168917	CE	SLC35G2	3	136537489	136574734	1	protein_coding	80723	SLC35G2	0.0663953	-0.300343	8	16.5	8.5768e-08	rs6770476	49	3	136532489	136579734	110	5	814686	2.2047	0.013736	SLC35G2
359	ENSG00000169181	CE	GSG1L	16	27798850	28074830	-1	protein_coding	146395	GSG1L	0.541032	0.888262	2	8.489	1.73884e-08	rs233457	140	16	27793850	28079830	843	84	814686	1.8595	0.031475	GSG1L
360	ENSG00000169217	CE	CD2BP2	16	30362087	30366682	-1	protein_coding	10421	CD2BP2	0.000336174	-1.35975	6	13.13	2.70387e-05	rs7404371	141	16	30357087	30371682	9	3	814686	3.6965	0.0001093	CD2BP2
361	ENSG00000169221	CE	TBC1D10B	16	30368423	30381585	-1	protein_coding	26000	TBC1D10B	0.981784	-0.103269	6	13.13	5.09838e-05	rs7404371	141	16	30363423	30386585	16	3	814686	3.9107	4.6024e-05	TBC1D10B
362	ENSG00000169592	CE	INO80E	16	30006615	30017114	1	protein_coding	283899	INO80E	0.0174147	-1.07729	28	18.17	5.63473e-10	rs9924686;rs3814878	141	16	30001615	30022114	30	5	814686	5.8078	3.1657e-09	INO80E
363	ENSG00000169627	CE	BOLA2B	16	30204255	30205627	-1	protein_coding	654483	BOLA2B	NA	-0.742931	2	10.71	3.0498e-08	rs7404371	141	16	30199255	30210627	1	1	814686	-0.9129	0.81935	BOLA2B
364	ENSG00000170142	CE	UBE2E1	3	23847394	23932807	1	protein_coding	7324	UBE2E1	0.872958	-0.352973	17	21.4	2.6253e-08	rs9851068	40	3	23842394	23937807	186	22	814686	4.4031	5.3349e-06	UBE2E1
365	ENSG00000170209	CE	ANKK1	11	113258513	113271140	1	protein_coding	255239	ANKK1	2.51117e-08	-0.0175482	29	10.6	1.2678e-09	rs7131440;rs1079596	115	11	113253513	113276140	52	7	814686	4.6253	1.8704e-06	ANKK1
366	ENSG00000170289	CE	CNGB3	8	87566205	87755903	-1	protein_coding	54714	CNGB3	8.86464e-11	0.890411	35	14	1.58514e-08	rs10956955	96	8	87561205	87760903	525	39	814686	4.0789	2.2624e-05	CNGB3
367	ENSG00000170516	CE	COX7B2	4	46736844	46911252	-1	protein_coding	170712	COX7B2	0.474555	0.389175	27	9.378	1.07899e-09	rs1512141;rs62303490	54	4	46731844	46916252	385	19	814686	5.333	4.829e-08	COX7B2
368	ENSG00000170788	CE	DYDC1	10	82095861	82116511	-1	protein_coding	143241	DYDC1	0.00206579	0.27062	11	9.397	9.45219e-10	rs7067977;rs998765;rs7917145	107	10	82090861	82121511	82	12	814686	5.5284	1.6157e-08	DYDC1
369	ENSG00000170837	CE	GPR27	3	71803201	71805647	1	protein_coding	2850	GPR27	0.598851	-0.467784	12	16.64	1.91139e-10	rs73090632;rs184416061;rs1349028	45	3	71798201	71810647	28	8	814686	5.5673	1.2937e-08	GPR27
370	ENSG00000170903	CE	MSANTD4	11	105866350	105893130	-1	protein_coding	84437	MSANTD4	0.00546195	-0.743699	11	10.04	3.10034e-07	rs587978	114	11	105861350	105898130	66	10	814686	4.7944	8.157e-07	MSANTD4
371	ENSG00000171045	CE	TSNARE1	8	143293441	143484601	-1	protein_coding	203062	TSNARE1	3.60235e-07	NA	87	14.3	4.15802e-17	rs13262595;rs13282237	99	8	143288441	143489601	695	33	814686	6.0721	6.313e-10	TSNARE1
372	ENSG00000171385	CE	KCND3	1	112313284	112531777	-1	protein_coding	3752	KCND3	0.803753	-0.605991	8	10.03	4.15564e-09	rs197441	9	1	112308284	112536777	623	70	814686	3.0128	0.0012944	KCND3
373	ENSG00000171456	CE	ASXL1	20	30946155	31027122	1	protein_coding	171023	ASXL1	1.3737e-18	-0.102033	104	14.34	9.74578e-12	rs6061195;rs6121365;rs6141728	157	20	30941155	31032122	108	6	814686	6.4683	4.9558e-11	ASXL1
374	ENSG00000172037	CE	LAMB2	3	49158547	49170551	-1	protein_coding	3913	LAMB2	7.45007e-11	-0.451082	5	23.2	2.16792e-08	rs6809851;rs1134043	43	3	49153547	49175551	13	5	814686	5.6153	9.8083e-09	LAMB2
375	ENSG00000172046	CE	USP19	3	49145479	49158371	-1	protein_coding	10869	USP19	0.999992	-0.429633	7	23.2	2.16792e-08	rs1134043;rs6809851	43	3	49140479	49163371	15	4	814686	5.1623	1.2198e-07	USP19
376	ENSG00000172053	CE	QARS	3	49133365	49142553	-1	protein_coding	5859	QARS	8.7897e-08	-0.634756	9	15.6	1.21515e-08	rs1134043;rs6809851	43	3	49128365	49147553	16	4	814686	5.2039	9.756e-08	QARS
377	ENSG00000172346	CE	CSDC2	22	41956767	41973745	1	protein_coding	27254	CSDC2	0.0798035	0.319356	2	17.38	6.40704e-08	rs17377987	161	22	41951767	41978745	39	4	814686	2.7688	0.0028134	CSDC2
378	ENSG00000172992	CE	DCAKD	17	43100708	43138473	-1	protein_coding	79877	DCAKD	0.0293861	0.848595	18	10.72	3.6113e-08	rs11871043	146	17	43095708	43143473	125	14	814686	5.2724	6.7317e-08	DCAKD
379	ENSG00000173366	CE	TLR9	3	52255097	52265206	-1	protein_coding	54106	TLR9	NA	-0.298969	10	9.631	1.22938e-11	rs7622851;rs13094687	44	3	52250097	52270206	31	8	814686	4.1892	1.3996e-05	TLR9
380	ENSG00000173402	CE	DAG1	3	49506146	49573048	1	protein_coding	1605	DAG1	0.940922	-0.838742	77	15.6	4.29436e-14	rs6809851;rs13086611	43	3	49501146	49578048	111	10	814686	7.5484	2.2038e-14	DAG1
381	ENSG00000173421	CE	CCDC36	3	49235861	49295537	1	protein_coding	339834	CCDC36	0.509349	-0.452713	58	12.5	2.6938e-12	rs1134043;rs6809851	43	3	49230861	49300537	81	9	814686	7.3503	9.8865e-14	CCDC36
382	ENSG00000173531	CE	MST1	3	49721380	49726934	-1	protein_coding	4485	MST1	1.72736e-10	0.158165	11	21	1.37698e-12	rs13086611;rs59357103;rs62262093	43	3	49716380	49731934	11	3	814686	7.1117	5.7293e-13	MST1
383	ENSG00000173540	CE	GMPPB	3	49754277	49761384	-1	protein_coding	29925	GMPPB	8.24536e-05	-0.659554	26	22.7	6.67802e-11	rs62262093;rs59357103;rs1134043	43	3	49749277	49766384	21	4	814686	6.3676	9.6019e-11	GMPPB
384	ENSG00000174151	CE	CYB561D1	1	110036674	110045554	1	protein_coding	284613	CYB561D1	0.0158304	-0.395994	21	17.77	2.75103e-09	rs1278847;rs72646553	8	1	110031674	110050554	25	4	814686	5.5281	1.6185e-08	CYB561D1
385	ENSG00000174939	CE	ASPHD1	16	29911696	29931185	1	protein_coding	253982	ASPHD1	0.120036	-0.52857	22	13.7	1.40924e-07	rs3809624;rs9924686	141	16	29906696	29936185	38	6	814686	5.0043	2.8032e-07	ASPHD1
386	ENSG00000174943	CE	KCTD13	16	29916333	29938356	-1	protein_coding	253980	KCTD13	0.791961	-0.595148	28	13.7	4.62228e-08	rs3809624;rs9924686	141	16	29911333	29943356	40	5	814686	5.0311	2.4378e-07	KCTD13
387	ENSG00000175161	CE	CADM2	3	85008132	86123579	1	protein_coding	253559	CADM2	0.984669	0.117806	44	18.33	4.41279e-09	rs1248857;rs1248861;rs6549007	47	3	85003132	86128579	2715	50	814686	5.1624	1.219e-07	CADM2
388	ENSG00000175745	CE	NR2F1	5	92919043	92930321	1	protein_coding	7025	NR2F1	NA	NA	15	19.4	2.74078e-13	rs1004941;rs7715034	63	5	92914043	92935321	15	4	814686	6.2042	2.7485e-10	NR2F1
389	ENSG00000175866	CE	BAIAP2	17	79008948	79091232	1	protein_coding	10458	BAIAP2	0.464202	0.183175	2	12.61	2.73095e-09	rs61738821	148	17	79003948	79096232	353	43	814686	3.498	0.00023441	BAIAP2
390	ENSG00000175938	CE	ORAI3	16	30960387	30967782	1	protein_coding	93129	ORAI3	0.0109507	-0.705291	2	10.3	1.32341e-10	rs749671;rs11864054	141	16	30955387	30972782	11	2	814686	4.1603	1.5893e-05	ORAI3
391	ENSG00000176020	CE	AMIGO3	3	49754267	49761349	-1	protein_coding	386724	AMIGO3	7.50516e-06	NA	26	22.7	6.67802e-11	rs62262093;rs59357103;rs1134043	43	3	49749267	49766349	21	4	814686	6.3676	9.6019e-11	AMIGO3
392	ENSG00000176095	CE	IP6K1	3	49761727	49823975	-1	protein_coding	9807	IP6K1	0.23518	-2.10343	83	22.4	3.51172e-11	rs59357103;rs62262093	43	3	49756727	49828975	105	10	814686	6.8748	3.1036e-12	IP6K1
393	ENSG00000177096	CE	FAM109B	22	42470255	42475445	1	protein_coding	150368	FAM109B	0.000109677	0.439359	5	18.26	1.74185e-07	rs3021083	161	22	42465255	42480445	32	4	814686	2.5366	0.0055969	FAM109B
394	ENSG00000177352	CE	CCDC71	3	49199968	49203754	-1	protein_coding	64925	CCDC71	0.0169896	NA	11	15.13	2.5165e-10	rs1134043;rs6809851	43	3	49194968	49208754	14	4	814686	5.4731	2.211e-08	CCDC71
395	ENSG00000177479	CE	ARIH2	3	48956254	49023815	1	protein_coding	10425	ARIH2	0.987412	-1.69992	23	13.03	1.98731e-08	rs6809851;rs1134043	43	3	48951254	49028815	70	9	814686	4.8491	6.2025e-07	ARIH2
396	ENSG00000177954	CE	RPS27	1	153963235	153964626	1	protein_coding	6232	RPS27	0.697778	-0.293707	11	5.828	5.5962e-09	rs7537213;rs4363451	11	1	153958235	153969626	13	7	814686	5.2899	6.119e-08	RPS27
397	ENSG00000178035	CE	IMPDH2	3	49061758	49066841	-1	protein_coding	3615	IMPDH2	0.00135317	-0.509343	9	15.78	1.328e-08	rs6809851;rs1134043	43	3	49056758	49071841	8	4	814686	6.5929	2.1562e-11	IMPDH2
398	ENSG00000178057	CE	NDUFAF3	3	49057892	49060928	1	protein_coding	25915	NDUFAF3	4.85973e-05	-2.09007	7	15.78	1.328e-08	rs6809851;rs1134043	43	3	49052892	49065928	9	4	814686	6.6117	1.899e-11	NDUFAF3
399	ENSG00000178149	CE	DALRD3	3	49052921	49059726	-1	protein_coding	55152	DALRD3	1.84814e-05	0.0723068	7	22.6	1.328e-08	rs1134043;rs6809851	43	3	49047921	49064726	12	5	814686	6.2364	2.2386e-10	DALRD3
400	ENSG00000178217	CE	SH2D4B	10	82297658	82406316	1	protein_coding	387694	SH2D4B	3.12419e-07	0.473248	5	5.843	4.47463e-06	rs1902660	107	10	82292658	82411316	426	37	814686	4.3321	7.3846e-06	SH2D4B
401	ENSG00000178226	CE	PRSS36	16	31150246	31161415	-1	protein_coding	146547	PRSS36	4.42359e-13	-0.151363	5	5.047	6.72316e-10	rs749671	141	16	31145246	31166415	14	6	814686	4.5266	2.9971e-06	PRSS36
402	ENSG00000178252	CE	WDR6	3	49044495	49053386	1	protein_coding	11180	WDR6	9.19648e-07	-0.0589495	8	22.6	1.328e-08	rs6809851;rs1134043	43	3	49039495	49058386	10	4	814686	5.5627	1.3283e-08	WDR6
403	ENSG00000178401	CE	DNAJC22	12	49740700	49751309	1	protein_coding	79962	DNAJC22	1.10777e-05	-0.188608	3	11.82	0.000582255	rs76908531	119	12	49735700	49756309	42	4	814686	2.1707	0.014977	DNAJC22
404	ENSG00000178467	CE	P4HTM	3	49027319	49044587	1	protein_coding	54681	P4HTM	0.0232749	NA	7	22.6	1.93457e-08	rs1134043;rs6809851	43	3	49022319	49049587	17	4	814686	4.8056	7.7147e-07	P4HTM
405	ENSG00000178537	CE	SLC25A20	3	48894369	48936426	-1	protein_coding	788	SLC25A20	2.04567e-07	-0.773546	13	10.41	2.44599e-08	rs1134043;rs6809851	43	3	48889369	48941426	45	6	814686	4.0042	3.111e-05	SLC25A20
406	ENSG00000180035	CE	ZNF48	16	30389427	30411429	1	protein_coding	197407	ZNF48	0.0324251	NA	2	9.13	5.78079e-05	rs7404371	141	16	30384427	30416429	38	5	814686	3.3072	0.00047114	ZNF48
407	ENSG00000180096	CE	SEPT1	16	30389454	30407312	-1	protein_coding	1731	SEPT1	0.00293747	NA	2	9.13	5.78079e-05	rs7404371	141	16	30384454	30412312	36	5	814686	3.3286	0.00043641	SEPT1
408	ENSG00000180209	CE	MYLPF	16	30382255	30389312	1	protein_coding	29895	MYLPF	0.602001	-0.35594	3	13.13	5.78079e-05	rs7404371	141	16	30377255	30394312	15	3	814686	3.7483	8.9035e-05	MYLPF
409	ENSG00000181163	CE	NPM1	5	170814120	170838141	1	protein_coding	4869	NPM1	0.959044	-0.755407	13	18.6	2.00203e-10	rs7715167	69	5	170809120	170843141	98	7	814686	5.1024	1.6769e-07	NPM1
410	ENSG00000181409	CE	AATK	17	79091095	79139877	-1	protein_coding	9625	AATK	0.806764	0.778319	2	12.61	2.73095e-09	rs61738821	148	17	79086095	79144877	212	35	814686	3.8889	5.0346e-05	AATK
411	ENSG00000181754	CE	AMIGO1	1	110046797	110052360	-1	protein_coding	57463	AMIGO1	0.888493	-0.212526	15	17.77	2.75103e-09	rs1278847;rs72646553	8	1	110041797	110057360	38	6	814686	4.4881	3.5926e-06	AMIGO1
412	ENSG00000182095	CE	TNRC18	7	5346421	5465045	-1	protein_coding	84629	TNRC18	0.999974	NA	17	17.37	1.02076e-08	rs77884325	83	7	5341421	5470045	327	42	814686	4.4659	3.9875e-06	TNRC18
413	ENSG00000182179	CE	UBA7	3	49842640	49851379	-1	protein_coding	7318	UBA7	2.68228e-14	-0.315381	13	18.12	8.86351e-11	rs59357103;rs62262093	43	3	49837640	49856379	15	4	814686	6.6928	1.095e-11	UBA7
414	ENSG00000182511	CE	FES	15	91426925	91439006	1	protein_coding	2242	FES	2.7739e-05	NA	9	17.36	6.09368e-09	rs4702	136	15	91421925	91444006	42	5	814686	3.9737	3.5384e-05	FES
415	ENSG00000183066	CE	WBP2NL	22	42394729	42454460	1	protein_coding	164684	WBP2NL	2.07233e-09	0.730693	80	16.79	2.72127e-08	rs3021083;rs17377987;rs5758666	161	22	42389729	42459460	124	10	814686	4.9602	3.5202e-07	WBP2NL
416	ENSG00000183172	CE	SMDT1	22	42475695	42480288	1	protein_coding	91689	SMDT1	0.16335	-0.139727	8	18.26	1.74185e-07	rs3021083	161	22	42470695	42485288	19	4	814686	3.6219	0.00014623	SMDT1
417	ENSG00000183454	CE	GRIN2A	16	9852376	10276611	-1	protein_coding	2903	GRIN2A	0.998045	-1.13815	399	19.27	2.56569e-13	rs74729488;rs72772387;rs117583711;rs12928694;rs12932206;rs12597701;rs1213323;rs720717;rs9934226;rs4780790;rs28561447	138	16	9847376	10281611	1689	48	814686	8.8377	4.8872e-19	GRIN2A
418	ENSG00000183763	CE	TRAIP	3	49866034	49894007	-1	protein_coding	10293	TRAIP	0.125104	-0.132255	37	17.61	1.23894e-11	rs62262093;rs59357103;rs62260755	43	3	49861034	49899007	45	7	814686	6.9989	1.2895e-12	TRAIP
419	ENSG00000183864	CE	TOB2	22	41829496	41843027	-1	protein_coding	10766	TOB2	0.70319	-1.01474	1	1.146	9.26543e-08	rs17377987	161	22	41824496	41848027	30	2	814686	2.8717	0.0020416	TOB2
420	ENSG00000184056	CE	VPS33B	15	91541646	91565833	-1	protein_coding	26276	VPS33B	2.91337e-09	-0.472004	19	22	4.72028e-11	rs2386584	136	15	91536646	91570833	90	12	814686	5.4827	2.0943e-08	VPS33B
421	ENSG00000184983	CE	NDUFA6	22	42481529	42486959	-1	protein_coding	4700	NDUFA6	0.00325949	-0.532149	9	8.018	1.74185e-07	rs3021083	161	22	42476529	42491959	30	4	814686	3.4507	0.00027955	NDUFA6
422	ENSG00000185046	CE	ANKS1B	12	99120235	100378432	-1	protein_coding	56899	ANKS1B	0.992772	NA	111	18.41	3.69946e-09	rs1388744	122	12	99115235	100383432	2763	143	814686	5.0765	1.9224e-07	ANKS1B
423	ENSG00000185052	CE	SLC24A3	20	19193290	19703581	1	protein_coding	57419	SLC24A3	0.959518	0.79591	8	10.48	7.24587e-10	rs2424248	156	20	19188290	19708581	1461	94	814686	4.51	3.2409e-06	SLC24A3
424	ENSG00000185104	CE	FAF1	1	50905150	51425935	-1	protein_coding	11124	FAF1	0.997398	-1.14258	103	19.17	5.91756e-09	rs13376700;rs35072907;rs35311109	4	1	50900150	51430935	657	22	814686	4.0536	2.5222e-05	FAF1
425	ENSG00000185261	CE	KIAA0825	5	93488671	93954309	-1	protein_coding	285600	KIAA0825	4.2615e-07	-0.910429	51	18.75	5.33208e-16	rs34854140;rs28526002	63	5	93483671	93959309	602	55	814686	6.8478	3.7497e-12	KIAA0825
426	ENSG00000185294	CE	SPPL2C	17	43922256	43924438	1	protein_coding	162540	SPPL2C	2.29525e-05	0.187395	118	23.5	1.83278e-09	rs2684641;rs71375338	146	17	43917256	43929438	66	4	814686	5.481	2.115e-08	SPPL2C
427	ENSG00000185614	CE	FAM212A	3	49840687	49842463	1	protein_coding	389119	FAM212A	0.000589161	NA	10	18.12	8.86351e-11	rs62262093;rs59357103	43	3	49835687	49847463	9	4	814686	5.7849	3.6269e-09	FAM212A
428	ENSG00000185664	CE	PMEL	12	56347889	56367101	-1	protein_coding	6490	PMEL	1.12363e-07	0.0288627	1	1.334	NA	rs7971751	120	12	56342889	56372101	24	7	814686	3.8381	6.1985e-05	PMEL
429	ENSG00000185909	CE	KLHDC8B	3	49209044	49213917	1	protein_coding	200942	KLHDC8B	0.0104214	-0.0773522	20	15.13	2.93324e-12	rs1134043;rs6809851	43	3	49204044	49218917	22	5	814686	7.1752	3.611e-13	KLHDC8B
430	ENSG00000185924	CE	RTN4RL1	17	1837971	1928639	-1	protein_coding	146760	RTN4RL1	0.787531	NA	20	12.36	2.27329e-10	rs4790845;rs12602230	145	17	1832971	1933639	320	33	814686	3.5596	0.00018571	RTN4RL1
431	ENSG00000186417	CE	GLDN	15	51633826	51700210	1	protein_coding	342035	GLDN	1.79271e-11	-0.637628	1	0.221	1.86434e-08	rs8028518	134	15	51628826	51705210	275	23	814686	2.0328	0.021038	GLDN
432	ENSG00000186625	CE	KATNA1	6	149916009	149970108	-1	protein_coding	11104	KATNA1	0.00192588	-0.381085	121	16.22	2.87785e-08	rs1934534	81	6	149911009	149975108	113	4	814686	5.2502	7.5972e-08	KATNA1
433	ENSG00000186792	CE	HYAL3	3	50330262	50336899	-1	protein_coding	8372	HYAL3	1.52466e-05	-0.35315	1	1.178	8.13269e-07	rs1986599	43	3	50325262	50341899	13	5	814686	4.2576	1.0332e-05	HYAL3
434	ENSG00000186868	CE	MAPT	17	43971748	44105700	1	protein_coding	4137	MAPT	4.68265e-05	2.01024	801	26.8	2.06648e-09	rs2684641;rs71375338;rs9899833;rs2435206;rs17698176	146	17	43966748	44110700	698	5	814686	5.7231	5.2288e-09	MAPT
435	ENSG00000187145	CE	MRPS21	1	150266289	150281414	1	protein_coding	54460	MRPS21	0.35345	0.646625	74	16.5	4.9749e-11	rs59898460;rs509345	10	1	150261289	150286414	76	7	814686	5.8119	3.0876e-09	MRPS21
436	ENSG00000187323	CE	DCC	18	49866542	51057784	1	protein_coding	1630	DCC	0.999999	-0.23995	984	20.8	7.74163e-14	rs2000758;rs4245255;rs62098013;rs66563806;rs4940251;rs62099231;rs17504871;rs4453579	151	18	49861542	51062784	4275	95	814686	9.8786	2.5763e-23	DCC
437	ENSG00000187391	CE	MAGI2	7	77646393	79082890	-1	protein_coding	9863	MAGI2	0.883174	-1.16025	38	21.2	1.33375e-10	rs10251915;rs3735442	86	7	77641393	79087890	4888	234	814686	4.7117	1.2285e-06	MAGI2
438	ENSG00000187416	CE	LHFPL3	7	103969104	104549001	1	protein_coding	375612	LHFPL3	0.795069	NA	5	3.141	5.23917e-08	rs9655780;rs4730059;rs62485458	88	7	103964104	104554001	1695	94	814686	3.4592	0.00027092	LHFPL3
439	ENSG00000187492	CE	CDHR4	3	49828165	49837268	-1	protein_coding	389118	CDHR4	0.0134739	0.0436097	17	18.12	5.88299e-11	rs62262093;rs59357103	43	3	49823165	49842268	25	8	814686	7.7608	4.2188e-15	CDHR4
440	ENSG00000187778	CE	MCRS1	12	49950327	49961936	-1	protein_coding	10445	MCRS1	0.0665356	-0.201387	1	23.4	NA	rs76908531	119	12	49945327	49966936	31	4	814686	3.6857	0.00011403	MCRS1
441	ENSG00000187833	CE	C2orf78	2	74011316	74044274	1	protein_coding	388960	C2orf78	6.91915e-05	-0.0880123	16	11.3	1.57214e-09	rs62150702	27	2	74006316	74049274	15	3	814686	5.3089	5.5146e-08	C2orf78
442	ENSG00000188315	CE	C3orf62	3	49306035	49315342	-1	protein_coding	375341	C3orf62	0.00712466	-1.95031	18	13.31	2.44545e-12	rs6809851;rs1134043;rs11707940	43	3	49301035	49320342	20	4	814686	6.8581	3.4892e-12	C3orf62
443	ENSG00000188641	CE	DPYD	1	97543299	98386605	-1	protein_coding	1806	DPYD	4.18972e-09	0.587602	69	12.4	6.71448e-09	rs74439783;rs1931063;rs11808051;rs79536980	7	1	97538299	98391605	1923	97	814686	6.3422	1.1324e-10	DPYD
444	ENSG00000188938	CE	FAM120AOS	9	96208776	96215874	-1	protein_coding	158293	FAM120AOS	0.514391	0.00743144	10	8.712	2.8004e-09	rs10992729	103	9	96203776	96220874	53	10	814686	3.8893	5.0261e-05	FAM120AOS
445	ENSG00000196072	CE	BLOC1S2	10	102033713	102046469	-1	protein_coding	282991	BLOC1S2	0.0560249	-0.205282	10	11.74	6.7071e-11	rs2862954;rs7913374	108	10	102028713	102051469	57	8	814686	4.5233	3.0435e-06	BLOC1S2
446	ENSG00000196118	CE	C16orf93	16	30768744	30774031	-1	protein_coding	90835	C16orf93	8.00214e-05	-0.754319	2	3.393	NA	rs67693285	141	16	30763744	30779031	6	3	814686	2.4698	0.0067587	C16orf93
447	ENSG00000196236	CE	XPNPEP3	22	41253081	41363838	1	protein_coding	63929	XPNPEP3	8.88349e-06	-0.745194	1	1.665	7.04941e-10	rs13054099	161	22	41248081	41368838	74	9	814686	2.3914	0.008392	XPNPEP3
448	ENSG00000196419	CE	XRCC6	22	42017123	42060044	1	protein_coding	2547	XRCC6	0.996856	-0.128101	2	1.751	NA	rs17377987	161	22	42012123	42065044	49	7	814686	2.8113	0.0024673	XRCC6
449	ENSG00000196482	CE	ESRRG	1	216676588	217311097	-1	protein_coding	2104	ESRRG	0.936611	-1.12424	2	6.49	2.93389e-08	rs10863262	19	1	216671588	217316097	1875	138	814686	5.2554	7.3843e-08	ESRRG
450	ENSG00000196821	CE	C6orf106	6	34555065	34664636	-1	protein_coding	64771	C6orf106	0.45403	-1.13555	117	14.17	2.42694e-08	rs6907508;rs142415291;rs33959228	74	6	34550065	34669636	212	13	814686	5.1113	1.5995e-07	C6orf106
451	ENSG00000197162	CE	ZNF785	16	30585061	30597092	-1	protein_coding	146540	ZNF785	3.83915e-14	-0.552379	2	4.476	8.13748e-08	rs67693285	141	16	30580061	30602092	7	3	814686	3.7835	7.7311e-05	ZNF785
452	ENSG00000197183	CE	C20orf112	20	31030862	31172876	-1	protein_coding	140688	C20orf112	0.973021	-1.22105	60	15.93	2.62349e-11	rs6121365;rs6141728;rs6061195;rs293561	157	20	31025862	31177876	229	20	814686	5.8616	2.2923e-09	C20orf112
453	ENSG00000197283	CE	SYNGAP1	6	33387847	33421466	1	protein_coding	8831	SYNGAP1	0.999998	-1.10912	3	17.18	2.74609e-13	rs146471655;rs191549504	73	6	33382847	33426466	56	12	814686	3.859	5.6921e-05	SYNGAP1
454	ENSG00000197459	CE	HIST1H2BH	6	26251879	26252303	1	protein_coding	8345	HIST1H2BH	0.00029573	-0.173874	16	12.55	4.08424e-08	rs73395314	72	6	26246879	26257303	21	4	814686	5.2198	8.9546e-08	HIST1H2BH
455	ENSG00000197635	CE	DPP4	2	162848751	162931052	-1	protein_coding	1803	DPP4	4.05741e-10	-0.56917	22	17.21	7.16351e-12	rs4500960	35	2	162843751	162936052	152	24	814686	5.8208	2.9288e-09	DPP4
456	ENSG00000197724	CE	PHF2	9	96338689	96441869	1	protein_coding	5253	PHF2	0.994132	0.745198	10	6.04	1.12178e-08	rs10992729	103	9	96333689	96446869	441	24	814686	5.1037	1.6652e-07	PHF2
457	ENSG00000197728	CE	RPS26	12	56435637	56438116	1	protein_coding	6231	RPS26	0.753343	-0.144336	9	9.023	1.15429e-06	rs7971751	120	12	56430637	56443116	14	4	814686	2.7202	0.003262	RPS26
458	ENSG00000197818	CE	SLC9A8	20	48429250	48508779	1	protein_coding	23315	SLC9A8	2.81662e-05	-1.58662	13	9.617	2.55448e-07	rs6067269	160	20	48424250	48513779	260	17	814686	3.5066	0.00022696	SLC9A8
459	ENSG00000197852	CE	FAM212B	1	112223252	112298446	-1	protein_coding	55924	FAM212B	0.00359052	0.902451	11	22.3	1.95507e-09	rs197441	9	1	112218252	112303446	278	28	814686	4.2502	1.0678e-05	FAM212B
460	ENSG00000198218	CE	QRICH1	3	49067140	49131796	-1	protein_coding	54870	QRICH1	0.99607	-0.279294	30	15.6	1.21515e-08	rs6809851;rs1134043	43	3	49062140	49136796	62	10	814686	6.0162	8.9307e-10	QRICH1
461	ENSG00000198327	CE	HIST1H4F	6	26240561	26240976	1	protein_coding	8361	HIST1H4F	0.181985	1.06312	9	12.55	5.1183e-08	rs73395314	72	6	26235561	26245976	33	6	814686	4.1332	1.7889e-05	HIST1H4F
462	ENSG00000198408	CE	MGEA5	10	103544200	103578696	-1	protein_coding	10724	MGEA5	0.714104	-1.58404	20	15.48	5.11904e-13	rs749694;rs2735421;rs2305192;rs11191203	109	10	103539200	103583696	55	10	814686	6.1728	3.3554e-10	MGEA5
463	ENSG00000198700	CE	IPO9	1	201798269	201853422	1	protein_coding	55705	IPO9	0.999992	3.33395	22	17.74	1.20276e-08	rs2271763	15	1	201793269	201858422	97	14	814686	5.97	1.1863e-09	IPO9
464	ENSG00000198728	CE	LDB1	10	103867317	103880210	-1	protein_coding	8861	LDB1	0.879454	NA	1	15.16	1.97509e-08	rs61874768	109	10	103862317	103885210	35	10	814686	3.6486	0.00013182	LDB1
465	ENSG00000198822	CE	GRM3	7	86273230	86494200	1	protein_coding	2913	GRM3	0.98471	-0.444756	67	17.61	8.06728e-10	rs274623	87	7	86268230	86499200	406	31	814686	5.9689	1.1943e-09	GRM3
466	ENSG00000198837	CE	DENND4B	1	153901977	153919172	-1	protein_coding	9909	DENND4B	0.999987	NA	36	17.6	2.16502e-10	rs4363451;rs7537213	11	1	153896977	153924172	38	6	814686	6.2859	1.6298e-10	DENND4B
467	ENSG00000198892	CE	SHISA4	1	201857808	201861434	1	protein_coding	149345	SHISA4	0.00107148	0.256183	7	17.74	2.61588e-08	rs2271763	15	1	201852808	201866434	18	6	814686	6.6042	1.9984e-11	SHISA4
468	ENSG00000198901	CE	PRC1	15	91509270	91538859	-1	protein_coding	9055	PRC1	0.0159758	0.727684	30	22	4.72028e-11	rs2386584	136	15	91504270	91543859	125	13	814686	4.3791	5.9597e-06	PRC1
469	ENSG00000198911	CE	SREBF2	22	42229109	42303312	1	protein_coding	6721	SREBF2	0.996272	0.410467	1	11.69	5.43259e-06	rs17377987	161	22	42224109	42308312	167	20	814686	3.8948	4.9134e-05	SREBF2
470	ENSG00000198951	CE	NAGA	22	42454358	42466846	-1	protein_coding	4668	NAGA	2.0199e-06	0.183467	11	18.26	1.41664e-07	rs3021083	161	22	42449358	42471846	44	6	814686	2.8581	0.0021311	NAGA
471	ENSG00000203722	CE	RAET1G	6	150238014	150244257	-1	protein_coding	353091	RAET1G	0.00147073	0.138387	2	7.584	0.00154486	rs1934534	81	6	150233014	150249257	50	7	814686	4.2272	1.183e-05	RAET1G
472	ENSG00000204038	CE	AL359195.1	10	82009466	82013395	1	protein_coding	NA	NA	NA	NA	29	8.137	3.89705e-08	rs998765;rs7067977	107	10	82004466	82018395	93	7	814686	3.41	0.00032481	AL359195.1
473	ENSG00000204188	CE	GGNBP1	6	33551515	33556803	1	protein_coding	449520	GGNBP1	NA	NA	1	7.717	1.45785e-08	rs5745577	73	6	33546515	33561803	44	9	814686	2.6814	0.0036656	GGNBP1
474	ENSG00000204220	CE	PFDN6	6	33257079	33266178	1	protein_coding	10471	PFDN6	0.859422	0.536101	1	2.13	NA	rs191549504	73	6	33252079	33271178	25	6	814686	3.5455	0.00019591	PFDN6
475	ENSG00000204334	CE	ERICH2	2	171640296	171655481	1	protein_coding	285141	ERICH2	NA	NA	21	12.07	1.63082e-09	rs954321	36	2	171635296	171660481	51	4	814686	3.8415	6.1148e-05	ERICH2
476	ENSG00000204335	CE	SP5	2	171571861	171574588	1	protein_coding	389058	SP5	0.432721	-0.845891	10	23.3	1.32445e-08	rs954321	36	2	171566861	171579588	23	7	814686	5.6186	9.6272e-09	SP5
477	ENSG00000205269	CE	TMEM170B	6	11537938	11583757	1	protein_coding	100113407	TMEM170B	0.674229	1.72769	50	17.6	3.71898e-16	rs36120363;rs9368728;rs534042;rs12204597	70	6	11532938	11588757	149	13	814686	5.3012	5.7535e-08	TMEM170B
478	ENSG00000213341	CE	CHUK	10	101948055	101989376	-1	protein_coding	1147	CHUK	0.998704	-0.488117	12	8.502	1.39084e-09	rs7913374;rs2862954	108	10	101943055	101994376	100	10	814686	3.7564	8.6199e-05	CHUK
479	ENSG00000213533	CE	TMEM110	3	52870235	52931612	-1	protein_coding	375346	TMEM110	0.901349	0.93292	96	22.3	5.20887e-20	rs6445539;rs35240333;rs2581789;rs2255107	44	3	52865235	52936612	131	9	814686	7.2898	1.5515e-13	TMEM110
480	ENSG00000213672	CE	NCKIPSD	3	48701364	48723797	-1	protein_coding	51517	NCKIPSD	0.00713136	-0.551018	2	7.777	1.58306e-08	rs6809851	43	3	48696364	48728797	36	4	814686	4.0076	3.0671e-05	NCKIPSD
481	ENSG00000214106	CE	PAXIP1-AS2	7	154720208	154741618	1	protein_coding	100132707	PAXIP1-AS2	0.0916809	NA	12	11.1	1.05497e-08	rs12539951;rs4960664	93	7	154715208	154746618	56	5	814686	4.5607	2.5488e-06	PAXIP1-AS2
482	ENSG00000214435	CE	AS3MT	10	104629273	104661656	1	protein_coding	57412	AS3MT	5.09138e-07	0.726881	44	15.93	3.0645e-10	rs28606370	109	10	104624273	104666656	128	13	814686	5.9665	1.212e-09	AS3MT
483	ENSG00000214513	CE	NOTO	2	73429386	73439641	1	protein_coding	344022	NOTO	NA	-0.826439	20	8.562	2.04872e-07	rs60195712	27	2	73424386	73444641	55	8	814686	5.2224	8.8301e-08	NOTO
484	ENSG00000220575	CE	HTR5A-AS1	7	154858777	154863267	-1	protein_coding	100128264	HTR5A-AS1	0.632522	NA	51	13.51	1.79164e-07	rs4960664	93	7	154853777	154868267	44	4	814686	4.632	1.8105e-06	HTR5A-AS1
485	ENSG00000221883	CE	ARIH2OS	3	48955221	48956818	-1	protein_coding	646450	ARIH2OS	0.437613	-0.628346	10	9.649	2.53888e-08	rs6809851;rs1134043	43	3	48950221	48961818	20	4	814686	5.0152	2.6492e-07	ARIH2OS
486	ENSG00000221986	CE	MYBPHL	1	109834987	109849663	-1	protein_coding	343263	MYBPHL	0.00461844	0.281706	16	14.36	7.62248e-09	rs1278847;rs72646553	8	1	109829987	109854663	61	13	814686	5.0114	2.7012e-07	MYBPHL
487	ENSG00000222033	CE	LINC01124	2	171568961	171571077	-1	protein_coding	440925	LINC01124	NA	NA	7	23.3	1.8613e-08	rs954321	36	2	171563961	171576077	24	7	814686	3.6817	0.00011582	LINC01124
488	ENSG00000224997	CE	AL049840.1	14	104177607	104179149	1	protein_coding	NA	NA	NA	NA	11	6.488	7.72497e-09	rs12889303;rs3212028	132	14	104172607	104184149	13	4	814686	5.4123	3.1114e-08	AL049840.1
489	ENSG00000225190	CE	PLEKHM1	17	43513266	43568115	-1	protein_coding	9842	PLEKHM1	0.840543	-0.663068	159	18.95	2.64126e-10	rs4792856;rs2684641;rs71375338	146	17	43508266	43573115	140	5	814686	6.1679	3.4599e-10	PLEKHM1
490	ENSG00000225399	CE	RP11-3B7.1	3	49297518	49298744	1	protein_coding	NA	NA	NA	NA	13	11.88	3.02216e-12	rs1134043;rs6809851	43	3	49292518	49303744	11	5	814686	7.5548	2.0983e-14	RP11-3B7.1
491	ENSG00000225996	CE	AL356356.1	1	150521897	150524367	1	protein_coding	NA	NA	NA	NA	3	3.697	5.26991e-06	rs59898460;rs509345	10	1	150516897	150529367	22	6	814686	0.93596	0.17465	AL356356.1
492	ENSG00000228008	CE	CTD-2330K9.3	3	49941278	49954370	1	protein_coding	NA	NA	NA	NA	20	13.15	1.70271e-10	rs62262093;rs9831967	43	3	49936278	49959370	26	5	814686	6.6055	1.9814e-11	CTD-2330K9.3
493	ENSG00000228696	CE	ARL17B	17	44352150	44439130	-1	protein_coding	100506084	ARL17B	NA	-0.428243	280	14.83	7.48778e-10	rs2684641;rs71375338;rs17698176	146	17	44347150	44444130	20	2	814686	5.8324	2.7322e-09	ARL17B
494	ENSG00000229809	CE	ZNF688	16	30580667	30584055	-1	protein_coding	146542	ZNF688	7.08656e-05	-0.833034	2	4.476	8.13748e-08	rs67693285	141	16	30575667	30589055	2	1	814686	4.3676	6.2818e-06	ZNF688
495	ENSG00000231925	CE	TAPBP	6	33267471	33282164	-1	protein_coding	6892	TAPBP	0.000393582	0.574655	1	2.13	NA	rs191549504	73	6	33262471	33287164	32	5	814686	3.5026	0.00023039	TAPBP
496	ENSG00000232748	CE	ZNF668	16	31072813	31073451	1	protein_coding	79759	ZNF668	NA	-0.544055	9	17.64	9.38088e-11	rs749671	141	16	31067813	31078451	12	3	814686	5.6843	6.5669e-09	ZNF668
497	ENSG00000233276	CE	GPX1	3	49394609	49396033	-1	protein_coding	2876	GPX1	0.00693165	-0.616399	23	19.22	2.1652e-14	rs13086611;rs6809851	43	3	49389609	49401033	19	4	814686	7.7352	5.1625e-15	GPX1
498	ENSG00000236104	CE	ZBTB22	6	33282183	33285719	-1	protein_coding	9278	ZBTB22	0.235099	0.0159136	1	2.13	NA	rs191549504	73	6	33277183	33290719	20	4	814686	3.7507	8.8182e-05	ZBTB22
499	ENSG00000236980	CE	C3orf84	3	49215065	49229291	-1	protein_coding	646498	C3orf84	0.000221292	0.0590497	31	15.13	2.93324e-12	rs1134043;rs6809851	43	3	49210065	49234291	33	5	814686	7.1807	3.4683e-13	C3orf84
500	ENSG00000237441	CE	RGL2	6	33259431	33267101	-1	protein_coding	5863	RGL2	0.0747683	-0.299562	1	2.13	NA	rs191549504	73	6	33254431	33272101	20	5	814686	3.5108	0.00022336	RGL2
501	ENSG00000237649	CE	KIFC1	6	33359313	33377701	1	protein_coding	3833	KIFC1	0.015578	-0.29917	3	11.48	1.93719e-07	rs146471655	73	6	33354313	33382701	53	9	814686	4.2461	1.0878e-05	KIFC1
502	ENSG00000239732	CE	TLR9	3	52255096	52273183	-1	protein_coding	54106	TLR9	0.000525226	-0.298969	12	9.631	1.22938e-11	rs7622851;rs13094687;rs12486554	44	3	52250096	52278183	41	9	814686	4.5577	2.5859e-06	TLR9
503	ENSG00000243477	CE	NAT6	3	50333833	50336852	-1	protein_coding	24142	NAT6	0.402945	-0.113189	1	1.178	8.13269e-07	rs1986599	43	3	50328833	50341852	11	4	814686	4.4176	4.9894e-06	NAT6
504	ENSG00000243696	CE	RP5-966M1.6	3	52847298	52869745	-1	protein_coding	NA	NA	NA	NA	47	22.3	6.05407e-18	rs7636227;rs12486554;rs2581789;rs6445539;rs35240333	44	3	52842298	52874745	64	7	814686	6.1094	5e-10	RP5-966M1.6
505	ENSG00000247596	CE	TWF2	3	52262626	52273276	-1	protein_coding	11344	TWF2	0.85781	NA	9	9.631	1.22938e-11	rs7622851;rs13094687;rs12486554	44	3	52257626	52278276	39	9	814686	4.4116	5.1299e-06	TWF2
506	ENSG00000248483	CE	POU5F2	5	93070508	93077343	-1	protein_coding	134187	POU5F2	0.00100875	-0.448785	20	17.91	1.33554e-14	rs28526002;rs34854140	63	5	93065508	93082343	13	3	814686	6.212	2.6155e-10	POU5F2
507	ENSG00000248592	CE	TMEM110-MUSTN1	3	52867137	52931578	-1	protein_coding	100526772	TMEM110-MUSTN1	0.684628	NA	98	22.3	5.20887e-20	rs2581789;rs6445539;rs35240333;rs2255107	44	3	52862137	52936578	140	9	814686	6.7634	6.7396e-12	TMEM110-MUSTN1
508	ENSG00000254636	CE	ARMS2	10	124214169	124216868	1	protein_coding	387715	ARMS2	0.0391826	1.30355	30	15.87	4.42141e-09	rs932275;rs7896881	111	10	124209169	124221868	47	7	814686	5.6396	8.5202e-09	ARMS2
509	ENSG00000255439	CE	RP11-196G11.1	16	31094760	31106277	-1	protein_coding	NA	NA	NA	NA	13	20.3	3.85615e-11	rs749671	141	16	31089760	31111277	25	4	814686	5.1062	1.6433e-07	RP11-196G11.1
510	ENSG00000256018	CE	HIST1H3G	6	26271146	26271612	-1	protein_coding	8355	HIST1H3G	1.71006e-05	0.23442	22	10.36	2.13126e-08	rs73395314	72	6	26266146	26276612	25	5	814686	5.4934	1.9709e-08	HIST1H3G
511	ENSG00000256053	CE	APOPT1	14	104029299	104073860	1	protein_coding	84334	APOPT1	0.000361376	-0.703676	49	10.71	1.85778e-06	rs3212028;rs12889303	132	14	104024299	104078860	133	11	814686	3.6956	0.0001097	APOPT1
512	ENSG00000256316	CE	HIST1H3F	6	26250370	26250835	-1	protein_coding	8968	HIST1H3F	0.0422154	-0.181854	15	12.55	4.08424e-08	rs73395314	72	6	26245370	26255835	24	5	814686	5.1419	1.36e-07	HIST1H3F
513	ENSG00000256500	CE	RP11-73M18.2	14	104029299	104152261	1	protein_coding	NA	NA	NA	NA	75	14.34	3.82083e-08	rs3212028;rs12889303	132	14	104024299	104157261	291	16	814686	3.8231	6.5889e-05	RP11-73M18.2
514	ENSG00000256762	CE	STH	17	44076616	44077060	1	protein_coding	246744	STH	0.00444467	0.274193	96	19.15	5.81105e-09	rs2684641;rs71375338;rs2435206	146	17	44071616	44082060	49	3	814686	5.6866	6.4807e-09	STH
515	ENSG00000268313	CE	AC119673.1	1	205682497	205684153	1	protein_coding	NA	NA	NA	NA	15	15.74	2.40618e-08	rs823154;rs3747973	16	1	205677497	205689153	18	6	814686	5.523	1.666e-08	AC119673.1
516	ENSG00000268332	CE	AL035406.1	1	6100630	6101399	-1	protein_coding	NA	NA	NA	NA	4	2.142	4.7109e-08	rs11121053	1	1	6095630	6106399	29	9	814686	6.0547	7.0319e-10	AL035406.1
517	ENSG00000268863	CE	AC135048.1	16	30996808	30997533	-1	protein_coding	NA	NA	NA	NA	3	1.709	NA	rs749671	141	16	30991808	31002533	7	3	814686	2.617	0.0044349	AC135048.1
518	ENSG00000269104	CE	AL035681.1	22	41685388	41685686	-1	protein_coding	NA	NA	NA	NA	23	9.105	2.38739e-10	rs139507;rs71327107;rs17377987;rs4822002	161	22	41680388	41690686	17	4	814686	6.0364	7.8819e-10	AL035681.1
519	ENSG00000269490	CE	SBP1	6	33663196	33663474	-1	protein_coding	NA	NA	0.00238547	NA	51	15.98	2.86656e-08	rs4713675;rs4713656;rs482786;rs6915136	73	6	33658196	33668474	42	5	814686	4.8122	7.4649e-07	SBP1
520	ENSG00000269795	CE	AC092782.1	1	243388058	243395911	1	protein_coding	NA	NA	NA	NA	14	12.78	5.86016e-08	rs12071912	20	1	243383058	243400911	33	6	814686	4.9443	3.82e-07	AC092782.1
521	ENSG00000270316	CE	C10orf32-ASMT	10	104614029	104661656	1	protein_coding	100528007	C10orf32-ASMT	NA	NA	57	15.93	3.0645e-10	rs28606370	109	10	104609029	104666656	162	15	814686	6.1415	4.0873e-10	C10orf32-ASMT
522	ENSG00000270466	CE	SEPT1	16	30389755	30393863	-1	protein_coding	1731	SEPT1	NA	NA	2	9.13	5.78079e-05	rs7404371	141	16	30384755	30398863	16	2	814686	3.3437	0.00041337	SEPT1
523	ENSG00000270898	CE	ASB3	2	53897430	54087297	-1	protein_coding	100302652	GPR75-ASB3	0.247642	NA	21	9.072	6.92961e-09	rs6705712	24	2	53892430	54092297	564	24	814686	4.3354	7.2742e-06	ASB3
524	ENSG00000272305	CE	RP11-894J14.5	3	53003135	53133469	-1	protein_coding	NA	NA	NA	NA	139	14.31	4.47047e-20	rs2581789;rs6445539;rs2255107;rs2115780	44	3	52998135	53138469	301	15	814686	5.9767	1.1385e-09	RP11-894J14.5
525	ENSG00000272573	CE	MUSTN1	3	52867130	52869235	-1	protein_coding	389125	MUSTN1	0.00175219	0.119816	33	22.3	7.31885e-18	rs2581789;rs6445539;rs35240333	44	3	52862130	52874235	27	4	814686	7.8482	2.1094e-15	MUSTN1
1	ENSG00000001617	IG	SEMA3F	3	50192478	50226508	1	protein_coding	6405	SEMA3F	0.999918	NA	48	19.09	8.75801e-21	rs67627084;rs56306491;rs1540293;rs2624839;rs1046953;rs138397226	48	3	50187478	50231508	69	10	604030	6.1094	5e-10	SEMA3F
2	ENSG00000003756	IG	RBM5	3	50126341	50156454	1	protein_coding	10181	RBM5	0.999999	-0.605889	41	18.47	1.17069e-24	rs138397226;rs13100903;rs62260755;rs56306491;rs7613360;rs67627084;rs1540293	48	3	50121341	50161454	43	5	604030	6.1094	5e-10	RBM5
3	ENSG00000004059	IG	ARF5	7	127228399	127231759	1	protein_coding	381	ARF5	0.234001	NA	16	19.25	1.86986e-08	rs2582717	105	7	127223399	127236759	25	6	604030	4.7029	1.2824e-06	ARF5
4	ENSG00000004534	IG	RBM6	3	49977440	50137478	1	protein_coding	10180	RBM6	1	-0.685653	199	17.77	4.91868e-25	rs138397226;rs7613360;rs67627084;rs13100903;rs62260755;rs56306491;rs1540293;rs73077175	48	3	49972440	50142478	270	11	604030	6.972	1.5628e-12	RBM6
5	ENSG00000004838	IG	ZMYND10	3	50378541	50384283	-1	protein_coding	51364	ZMYND10	3.6024e-07	-0.824531	1	10.67	7.82349e-07	rs1540293	48	3	50373541	50389283	9	2	604030	1.872	0.030606	ZMYND10
6	ENSG00000005243	IG	COPZ2	17	46103533	46115392	-1	protein_coding	51226	COPZ2	0.00170949	NA	7	15.09	2.31067e-08	rs1076236	180	17	46098533	46120392	56	12	604030	4.3824	5.8696e-06	COPZ2
7	ENSG00000005955	IG	GGNBP2	17	34900737	34946278	1	protein_coding	79893	GGNBP2	0.999929	NA	63	22.1	3.36306e-10	rs35258073	178	17	34895737	34951278	99	10	604030	6.0215	8.6379e-10	GGNBP2
8	ENSG00000007402	IG	CACNA2D2	3	50400233	50541675	-1	protein_coding	9254	CACNA2D2	0.999693	NA	6	14.79	1.64162e-08	rs1540293	48	3	50395233	50546675	181	14	604030	4.1923	1.3808e-05	CACNA2D2
9	ENSG00000008283	IG	CYB561	17	61509665	61523739	-1	protein_coding	1534	CYB561	0.698896	-1.33024	4	9.723	7.08549e-07	rs72845220	183	17	61504665	61528739	23	5	604030	3.2142	0.00065412	CYB561
10	ENSG00000008300	IG	CELSR3	3	48673902	48700348	-1	protein_coding	1951	CELSR3	0.999656	-0.878908	40	22.6	8.52689e-10	rs56306491;rs7631574;rs6774721;rs73078305	48	3	48668902	48705348	29	2	604030	5.8913	1.9153e-09	CELSR3
11	ENSG00000008441	IG	NFIX	19	13106422	13209610	1	protein_coding	4784	NFIX	0.989066	NA	10	4.746	7.12022e-09	rs10413329	188	19	13101422	13214610	155	16	604030	4.1136	1.9476e-05	NFIX
12	ENSG00000010030	IG	ETV7	6	36322419	36356164	-1	protein_coding	51513	ETV7	2.00673e-08	0.118035	16	10.89	5.97035e-07	rs201851804	88	6	36317419	36361164	126	25	604030	3.8747	5.3389e-05	ETV7
13	ENSG00000010256	IG	UQCRC1	3	48636435	48648409	-1	protein_coding	7384	UQCRC1	0.132467	-0.703758	1	0.206	6.26894e-07	rs56306491;rs7631574	48	3	48631435	48653409	13	3	604030	3.2896	0.00050159	UQCRC1
14	ENSG00000010322	IG	NISCH	3	52489134	52527087	1	protein_coding	11188	NISCH	0.817101	-0.59315	2	2.925	4.27864e-09	rs12486554	49	3	52484134	52532087	79	5	604030	1.2582	0.10417	NISCH
15	ENSG00000010327	IG	STAB1	3	52529354	52558511	1	protein_coding	23166	STAB1	2.79799e-25	-0.149285	32	15.49	9.34078e-11	rs12486554;rs6778735;rs9879090	49	3	52524354	52563511	45	9	604030	6.3584	1.0193e-10	STAB1
16	ENSG00000010803	IG	SCMH1	1	41492872	41707826	-1	protein_coding	22955	SCMH1	0.524102	0.542349	84	15.15	9.20665e-10	rs12025777;rs1140227	4	1	41487872	41712826	506	19	604030	5.1235	1.4994e-07	SCMH1
17	ENSG00000010810	IG	FYN	6	111981535	112194655	-1	protein_coding	2534	FYN	0.995636	-0.355551	3	6.672	4.38658e-08	rs706911	92	6	111976535	112199655	516	26	604030	5.4779	2.1514e-08	FYN
18	ENSG00000011347	IG	SYT7	11	61282785	61348620	-1	protein_coding	9066	SYT7	0.904579	NA	22	10.64	1.54693e-08	rs7943167	134	11	61277785	61353620	87	9	604030	3.9761	3.5022e-05	SYT7
19	ENSG00000016864	IG	GLT8D1	3	52728505	52740048	-1	protein_coding	55830	GLT8D1	0.00348978	NA	42	21.5	1.98909e-10	rs12486554;rs6778735;rs9879090	49	3	52723505	52745048	24	3	604030	5.9269	1.5432e-09	GLT8D1
20	ENSG00000021826	IG	CPS1	2	211342406	211543831	1	protein_coding	1373	CPS1	0.0833574	0.929214	48	16.6	2.13933e-07	rs2287433	43	2	211337406	211548831	482	36	604030	5.2982	5.8475e-08	CPS1
21	ENSG00000023892	IG	DEF6	6	35265595	35289548	1	protein_coding	50619	DEF6	0.976824	0.153811	1	26.5	2.94542e-08	rs33959228	87	6	35260595	35294548	58	8	604030	1.3934	0.081749	DEF6
22	ENSG00000025434	IG	NR1H3	11	47269851	47290396	1	protein_coding	10062	NR1H3	0.856186	0.657584	6	8.678	1.24644e-06	rs17790804	133	11	47264851	47295396	71	9	604030	4.0346	2.7348e-05	NR1H3
23	ENSG00000028116	IG	VRK2	2	58134786	58387055	1	protein_coding	7444	VRK2	1.21621e-08	-0.188348	4	9.075	6.88518e-07	rs17049085	21	2	58129786	58392055	473	27	604030	4.1516	1.6506e-05	VRK2
24	ENSG00000030066	IG	NUP160	11	47799639	47870107	-1	protein_coding	23279	NUP160	0.0239792	-0.345694	42	11.78	9.50014e-12	rs4752856;rs17790804	133	11	47794639	47875107	125	11	604030	5.3362	4.746e-08	NUP160
25	ENSG00000040199	IG	PHLPP2	16	71671738	71758604	-1	protein_coding	23035	PHLPP2	0.0157973	-0.244889	51	17.98	3.72904e-08	rs61160783	174	16	71666738	71763604	186	16	604030	4.9325	4.0586e-07	PHLPP2
26	ENSG00000047662	IG	FAM184B	4	17630929	17783135	-1	protein_coding	27146	FAM184B	NA	1.06657	11	10.99	7.59167e-09	rs6820810;rs16895971	59	4	17625929	17788135	385	11	604030	3.1515	0.00081231	FAM184B
27	ENSG00000048405	IG	ZNF800	7	126986844	127071978	-1	protein_coding	168850	ZNF800	0.997033	-0.105681	102	15.92	2.82021e-10	rs4731365;rs1419392	105	7	126981844	127076978	269	17	604030	5.7567	4.2899e-09	ZNF800
28	ENSG00000048471	IG	SNX29	16	12070594	12668146	1	protein_coding	92017	SNX29	1.78493e-06	12.17	7	2.448	1.77871e-09	rs68135515	165	16	12065594	12673146	2319	108	604030	6.3917	8.205e-11	SNX29
29	ENSG00000048828	IG	FAM120A	9	96214004	96328397	1	protein_coding	23196	FAM120A	0.999907	-0.298117	100	18.33	4.70307e-13	rs4744250;rs7870079	122	9	96209004	96333397	334	19	604030	6.983	1.4443e-12	FAM120A
30	ENSG00000051180	IG	RAD51	15	40986972	41024354	1	protein_coding	5888	RAD51	0.990418	-0.409969	65	10.11	3.88119e-06	rs12437696;rs28647196	160	15	40981972	41029354	83	7	604030	4.5541	2.6309e-06	RAD51
31	ENSG00000053900	IG	ANAPC4	4	25378835	25420120	1	protein_coding	29945	ANAPC4	0.463848	NA	3	23.7	5.46e-18	rs34811474	60	4	25373835	25425120	157	11	604030	4.4028	5.3443e-06	ANAPC4
32	ENSG00000054282	IG	SDCCAG8	1	243419320	243663394	1	protein_coding	10806	SDCCAG8	1.32893e-07	-0.422227	67	16.66	4.43151e-10	rs12080277;rs7535162	18	1	243414320	243668394	395	30	604030	4.7986	7.9884e-07	SDCCAG8
33	ENSG00000055044	IG	NOP58	2	203130439	203168389	1	protein_coding	51602	NOP58	0.509479	0.121101	15	10.94	6.71596e-08	rs35711585	41	2	203125439	203173389	78	8	604030	3.3112	0.00046454	NOP58
34	ENSG00000055955	IG	ITIH4	3	52846991	52865495	-1	protein_coding	3700	ITIH4	4.63111e-05	0.372344	44	22.3	3.01897e-09	rs6778735;rs9879090;rs12486554;rs6798941	49	3	52841991	52870495	57	7	604030	5.579	1.2096e-08	ITIH4
35	ENSG00000055957	IG	ITIH1	3	52811603	52826078	1	protein_coding	3697	ITIH1	4.79132e-18	-0.271541	56	25.1	1.46314e-09	rs12486554;rs6778735;rs9879090	49	3	52806603	52831078	45	3	604030	5.5657	1.3058e-08	ITIH1
36	ENSG00000059691	IG	PET112	4	152591656	152682175	-1	protein_coding	5188	PET112	6.06135e-10	-0.0511876	160	14.74	1.05459e-11	rs62328980;rs17027798	67	4	152586656	152687175	224	10	604030	6.2963	1.5241e-10	PET112
37	ENSG00000059915	IG	PSD	10	104162376	104181296	-1	protein_coding	5662	PSD	0.987334	NA	9	17.2	7.35567e-08	rs10786662;rs11191250	129	10	104157376	104186296	36	11	604030	6.0307	8.164e-10	PSD
38	ENSG00000060718	IG	COL11A1	1	103342023	103574052	-1	protein_coding	1301	COL11A1	0.999981	-0.402318	5	17.48	5.13294e-08	rs12410662;rs1358459	12	1	103337023	103579052	1007	30	604030	4.3958	5.5192e-06	COL11A1
39	ENSG00000064703	IG	DDX20	1	112297867	112310638	1	protein_coding	11218	DDX20	4.18765e-07	-0.181627	14	22.3	5.29285e-11	rs197422;rs12033257	14	1	112292867	112315638	81	9	604030	3.7291	9.6071e-05	DDX20
40	ENSG00000064999	IG	ANKS1A	6	34857042	35059179	1	protein_coding	23294	ANKS1A	0.84686	0.260683	1	5.582	8.29885e-08	rs33959228	87	6	34852042	35064179	457	32	604030	2.5636	0.0051794	ANKS1A
41	ENSG00000065029	IG	ZNF76	6	35226686	35263762	1	protein_coding	7629	ZNF76	5.07289e-16	0.397539	1	26.5	2.94542e-08	rs33959228	87	6	35221686	35268762	99	9	604030	1.9115	0.027972	ZNF76
42	ENSG00000065060	IG	UHRF1BP1	6	34759857	34850915	1	protein_coding	54887	UHRF1BP1	2.46541e-07	-0.830354	164	16.17	7.68045e-09	rs142415291;rs6907508	87	6	34754857	34855915	262	15	604030	4.7292	1.1269e-06	UHRF1BP1
43	ENSG00000065361	IG	ERBB3	12	56473641	56497289	1	protein_coding	2065	ERBB3	4.35825e-06	-0.325931	19	10.33	1.08303e-11	rs10876870;rs773109	142	12	56468641	56502289	48	10	604030	6.3486	1.0867e-10	ERBB3
44	ENSG00000066135	IG	KDM4A	1	44115829	44171186	1	protein_coding	9682	KDM4A	0.999994	-1.02943	29	11.54	3.26269e-08	rs3001723;rs2819336;rs142328051	5	1	44110829	44176186	85	10	604030	5.3995	3.3409e-08	KDM4A
45	ENSG00000066336	IG	SPI1	11	47376411	47400127	-1	protein_coding	6688	SPI1	0.897231	NA	63	14.21	7.62027e-11	rs17790804;rs7948705;rs4752856;rs10838708	133	11	47371411	47405127	76	9	604030	6.4742	4.7648e-11	SPI1
46	ENSG00000067560	IG	RHOA	3	49396578	49450431	-1	protein_coding	387	RHOA	0.804698	-0.430263	125	19.22	1.56232e-25	rs2099526;rs1800668;rs6784820;rs56306491;rs11716948;rs6774721	48	3	49391578	49455431	105	10	604030	6.1094	5e-10	RHOA
47	ENSG00000067715	IG	SYT1	12	79257773	79845788	1	protein_coding	6857	SYT1	0.83718	-1.21528	10	21.6	7.55006e-11	rs7963801	145	12	79252773	79850788	1237	59	604030	2.3973	0.0082571	SYT1
48	ENSG00000068001	IG	HYAL2	3	50355221	50360337	-1	protein_coding	8692	HYAL2	0.0206315	-1.37438	3	21.6	8.26919e-07	rs1540293	48	3	50350221	50365337	7	4	604030	3.2833	0.00051293	HYAL2
49	ENSG00000068028	IG	RASSF1	3	50367219	50378411	-1	protein_coding	11186	RASSF1	4.8582e-08	-0.411947	3	21.6	7.82349e-07	rs1540293	48	3	50362219	50383411	12	3	604030	2.0184	0.021773	RASSF1
50	ENSG00000068489	IG	PRR11	17	57232860	57282066	1	protein_coding	55771	PRR11	3.7171e-06	-0.66956	1	5.019	2.51034e-06	rs56297715	182	17	57227860	57287066	77	7	604030	2.3124	0.010378	PRR11
51	ENSG00000068745	IG	IP6K2	3	48725436	48777786	-1	protein_coding	51447	IP6K2	0.989458	-0.392799	67	21.5	5.0157e-11	rs56306491;rs7631574;rs2099526;rs6774721;rs73078305	48	3	48720436	48782786	84	9	604030	6.1616	3.5998e-10	IP6K2
52	ENSG00000069956	IG	MAPK6	15	52244303	52358462	1	protein_coding	5597	MAPK6	0.533146	-0.902162	2	6.489	2.08552e-08	rs17610835	161	15	52239303	52363462	121	15	604030	3.8997	4.8151e-05	MAPK6
53	ENSG00000069966	IG	GNB5	15	52413117	52483566	-1	protein_coding	10681	GNB5	0.00144293	0.376965	1	3.357	7.30337e-08	rs17610835	161	15	52408117	52488566	223	19	604030	2.1033	0.017721	GNB5
54	ENSG00000070831	IG	CDC42	1	22379120	22419437	1	protein_coding	998	CDC42	0.656574	-0.512764	32	14.15	1.1916e-07	rs11584458	2	1	22374120	22424437	121	15	604030	4.2273	1.1823e-05	CDC42
55	ENSG00000072310	IG	SREBF1	17	17713713	17740325	-1	protein_coding	6720	SREBF1	0.985658	-0.309371	50	14.58	2.07472e-08	rs4925114	176	17	17708713	17745325	43	4	604030	4.8407	6.4683e-07	SREBF1
56	ENSG00000073711	IG	PPP2R3A	3	135684515	135866733	1	protein_coding	5523	PPP2R3A	0.920488	-0.863679	38	19.3	1.70422e-10	rs9810051;rs9854328	54	3	135679515	135871733	271	18	604030	4.8612	5.8349e-07	PPP2R3A
57	ENSG00000073969	IG	NSF	17	44668035	44834830	1	protein_coding	4905	NSF	0.713682	-0.566247	56	17.18	6.68057e-07	rs242559	179	17	44663035	44839830	69	6	604030	4.4841	3.6613e-06	NSF
58	ENSG00000075292	IG	ZNF638	2	71503691	71662199	1	protein_coding	27332	ZNF638	0.99996	-0.442055	77	22.1	1.73128e-08	rs4852252	23	2	71498691	71667199	493	25	604030	5.0027	2.8272e-07	ZNF638
59	ENSG00000075884	IG	ARHGAP15	2	143848931	144525921	1	protein_coding	55843	ARHGAP15	5.25406e-06	0.0915151	32	20.8	1.45592e-09	rs13428598	30	2	143843931	144530921	1387	79	604030	4.9261	4.194e-07	ARHGAP15
60	ENSG00000077150	IG	NFKB2	10	104153867	104162281	1	protein_coding	4791	NFKB2	0.999696	-0.681517	11	11.97	7.35567e-08	rs11191250;rs10786662	129	10	104148867	104167281	32	9	604030	5.4838	2.0818e-08	NFKB2
61	ENSG00000077458	IG	FAM76B	11	95502106	95523573	-1	protein_coding	143684	FAM76B	0.0224492	-0.133287	59	19.79	1.3617e-08	rs602512	137	11	95497106	95528573	97	10	604030	5.3395	4.6611e-08	FAM76B
62	ENSG00000078098	IG	FAP	2	163027194	163101661	-1	protein_coding	2191	FAP	3.27312e-11	-0.227286	1	13.16	1.73871e-07	rs3788964	35	2	163022194	163106661	104	5	604030	0.86072	0.1947	FAP
63	ENSG00000078295	IG	ADCY2	5	7396321	7830194	1	protein_coding	108	ADCY2	0.999995	0.237976	23	12.51	2.55565e-08	rs111931394	68	5	7391321	7835194	970	74	604030	4.3284	7.5099e-06	ADCY2
64	ENSG00000079102	IG	RUNX1T1	8	92967203	93115514	-1	protein_coding	862	RUNX1T1	0.999122	-0.264651	138	21	3.1416e-08	rs991871	115	8	92962203	93120514	163	6	604030	5.3128	5.397e-08	RUNX1T1
65	ENSG00000080815	IG	PSEN1	14	73603126	73690399	1	protein_coding	5663	PSEN1	0.997601	-0.296032	18	11.66	3.4901e-08	rs214288	157	14	73598126	73695399	182	19	604030	2.742	0.0030538	PSEN1
66	ENSG00000080854	IG	IGSF9B	11	133778459	133826880	-1	protein_coding	22997	IGSF9B	0.999873	NA	3	18.08	1.20249e-08	rs12273435	139	11	133773459	133831880	142	22	604030	4.2923	8.8421e-06	IGSF9B
67	ENSG00000081177	IG	EXD2	14	69658228	69709075	1	protein_coding	55218	EXD2	1.11026e-08	-0.961556	32	14.62	1.49693e-09	rs7148045;rs17106817	156	14	69653228	69714075	107	11	604030	4.9282	4.15e-07	EXD2
68	ENSG00000081189	IG	MEF2C	5	88013975	88199922	-1	protein_coding	4208	MEF2C	0.00424617	-2.66223	93	18.12	8.34612e-14	rs194225;rs141729694;rs304136	72	5	88008975	88204922	321	23	604030	6.3345	1.1909e-10	MEF2C
69	ENSG00000081842	IG	PCDHA6	5	140207563	140391929	1	protein_coding	56142	PCDHA6	6.16175e-08	-0.972356	32	15.93	3.58742e-08	rs3776130	79	5	140202563	140396929	314	14	604030	5.1931	1.0344e-07	PCDHA6
70	ENSG00000084636	IG	COL16A1	1	32117848	32169920	-1	protein_coding	1307	COL16A1	3.38474e-15	-0.0684969	35	20.5	1.75496e-10	rs4949457;rs3753614	3	1	32112848	32174920	93	15	604030	5.7663	4.0513e-09	COL16A1
71	ENSG00000085719	IG	CPNE3	8	87497059	87573726	1	protein_coding	8895	CPNE3	5.16184e-13	0.924439	36	12.99	1.97073e-08	rs11781016	114	8	87492059	87578726	228	22	604030	4.2887	8.9874e-06	CPNE3
72	ENSG00000087053	IG	MTMR2	11	95566046	95658479	-1	protein_coding	8898	MTMR2	0.212769	0.0882218	109	22.1	8.37938e-09	rs602512	137	11	95561046	95663479	238	19	604030	5.29	6.1165e-08	MTMR2
73	ENSG00000087269	IG	NOP14	4	2939660	2965112	-1	protein_coding	8602	NOP14	0.0174492	0.136953	51	18.09	1.05806e-07	rs11937729	58	4	2934660	2970112	78	10	604030	4.5347	2.8837e-06	NOP14
74	ENSG00000087274	IG	ADD1	4	2845584	2931803	1	protein_coding	118	ADD1	0.611299	0.208608	4	7.758	2.46565e-05	rs11937729	58	4	2840584	2936803	137	15	604030	3.4691	0.00026109	ADD1
75	ENSG00000088205	IG	DDX18	2	118572226	118589955	1	protein_coding	8886	DDX18	0.839996	0.514624	3	7.508	9.54598e-09	rs78358737	27	2	118567226	118594955	77	13	604030	3.4147	0.00031929	DDX18
76	ENSG00000088808	IG	PPP1R13B	14	104200089	104313927	-1	protein_coding	23368	PPP1R13B	0.976929	-0.731116	204	13.05	1.42161e-11	rs12879501;rs12891477;rs12889303	159	14	104195089	104318927	251	11	604030	6.5738	2.452e-11	PPP1R13B
77	ENSG00000088899	IG	LZTS3	20	3143263	3154192	-1	protein_coding	9762	LZTS3	0.875742	NA	2	8.725	7.95228e-08	rs306755	191	20	3138263	3159192	45	11	604030	2.3223	0.010108	LZTS3
78	ENSG00000090432	IG	MUL1	1	20825943	20834654	-1	protein_coding	79594	MUL1	3.4897e-06	1.30236	21	9.606	3.43223e-09	rs12094563;rs6676960;rs12073420	1	1	20820943	20839654	41	8	604030	5.4061	3.2212e-08	MUL1
79	ENSG00000090534	IG	THPO	3	184089723	184095932	-1	protein_coding	7066	THPO	0.00514023	0.151515	3	9.567	6.67554e-06	rs73189617	56	3	184084723	184100932	36	11	604030	2.6072	0.004564	THPO
80	ENSG00000090539	IG	CHRD	3	184097861	184108524	1	protein_coding	8646	CHRD	0.000381247	NA	2	3.342	1.24028e-05	rs73189617	56	3	184092861	184113524	34	9	604030	1.5132	0.065111	CHRD
81	ENSG00000090905	IG	TNRC6A	16	24741016	24838953	1	protein_coding	27327	TNRC6A	1	-0.954236	47	15.05	4.77964e-08	rs34172651	167	16	24736016	24843953	193	20	604030	5.1736	1.1481e-07	TNRC6A
82	ENSG00000095321	IG	CRAT	9	131857089	131873468	-1	protein_coding	1384	CRAT	3.45791e-07	NA	57	16.31	5.47646e-08	rs2005079	126	9	131852089	131878468	42	2	604030	4.9065	4.636e-07	CRAT
83	ENSG00000095564	IG	BTAF1	10	93683526	93790082	1	protein_coding	9044	BTAF1	1	-1.51977	137	16.03	3.60887e-09	rs2995546;rs11186753;rs72823192	128	10	93678526	93795082	198	14	604030	5.9242	1.5688e-09	BTAF1
84	ENSG00000096395	IG	MLN	6	33762450	33771788	-1	protein_coding	4295	MLN	0.00165857	0.983258	9	16.62	6.10336e-07	rs482786;rs4713675	86	6	33757450	33776788	73	10	604030	3.8884	5.0462e-05	MLN
85	ENSG00000096433	IG	ITPR3	6	33588142	33664351	1	protein_coding	3710	ITPR3	4.97537e-12	NA	58	20.2	2.90763e-08	rs4713675;rs4713656;rs482786	86	6	33583142	33669351	330	32	604030	4.0913	2.1452e-05	ITPR3
86	ENSG00000100138	IG	NHP2L1	22	42069934	42086508	-1	protein_coding	4809	NHP2L1	0.710585	0.0822262	1	2.999	5.11029e-11	rs78404259	198	22	42064934	42091508	41	3	604030	2.8103	0.0024751	NHP2L1
87	ENSG00000100147	IG	CCDC134	22	42196683	42222303	1	protein_coding	79879	CCDC134	0.000741173	0.32496	2	8.958	7.57558e-11	rs78404259;rs62236533	198	22	42191683	42227303	77	10	604030	4.0908	2.1494e-05	CCDC134
88	ENSG00000100162	IG	CENPM	22	42334725	42343168	-1	protein_coding	79019	CENPM	0.213984	0.020299	4	5.231	2.29328e-08	rs144242396;rs62236533	198	22	42329725	42348168	55	7	604030	3.1221	0.00089794	CENPM
89	ENSG00000100167	IG	SEPT3	22	42372276	42394225	1	protein_coding	55964	SEPT3	0.0692482	-0.598387	50	12.65	3.64373e-14	rs5751191;rs58874647;rs5751245;rs6002655;rs62236533	198	22	42367276	42399225	71	9	604030	7.1122	5.7121e-13	SEPT3
90	ENSG00000100197	IG	CYP2D6	22	42522501	42526908	-1	protein_coding	1565	CYP2D6	9.22646e-10	0.153954	23	10.28	4.4784e-12	rs5751191;rs6002655	198	22	42517501	42531908	10	4	604030	6.5339	3.2043e-11	CYP2D6
91	ENSG00000100207	IG	TCF20	22	42556019	42739622	-1	protein_coding	6942	TCF20	0.999978	-0.944696	153	19.06	3.83072e-12	rs5751191;rs6002655;rs5751245;rs144242396;rs62236533;rs2157295;rs2157298;rs4822107	198	22	42551019	42744622	372	29	604030	7.568	1.8954e-14	TCF20
92	ENSG00000100321	IG	SYNGR1	22	39745930	39781593	1	protein_coding	9145	SYNGR1	0.58149	0.577759	47	16.86	1.08305e-10	rs4820377;rs5995735	197	22	39740930	39786593	116	13	604030	5.3541	4.2989e-08	SYNGR1
93	ENSG00000100324	IG	TAB1	22	39795746	39833065	1	protein_coding	10454	TAB1	0.00399581	-0.623712	72	12	7.78099e-11	rs5995735;rs4820377	197	22	39790746	39838065	74	5	604030	6.3651	9.7563e-11	TAB1
94	ENSG00000100335	IG	MIEF1	22	39895437	39914137	1	protein_coding	54471	MIEF1	0.0628938	-0.368026	24	21.2	1.28311e-08	rs2899319;rs4821903;rs738288	197	22	39890437	39919137	27	6	604030	5.5902	1.134e-08	MIEF1
95	ENSG00000100346	IG	CACNA1I	22	39966758	40085742	1	protein_coding	8911	CACNA1I	0.999999	0.144812	30	8.564	1.05355e-09	rs5750853	197	22	39961758	40090742	247	25	604030	4.7293	1.1264e-06	CACNA1I
96	ENSG00000100393	IG	EP300	22	41487790	41576081	1	protein_coding	2033	EP300	1	NA	74	13.95	1.73993e-08	rs139465;rs62236533	198	22	41482790	41581081	148	13	604030	5.5092	1.8028e-08	EP300
97	ENSG00000100395	IG	L3MBTL2	22	41601209	41627275	1	protein_coding	83746	L3MBTL2	0.013028	-0.618259	77	14.42	8.56496e-09	rs139465	198	22	41596209	41632275	101	6	604030	5.6725	7.035e-09	L3MBTL2
98	ENSG00000100399	IG	CHADL	22	41625517	41636938	-1	protein_coding	150356	CHADL	0.0808135	0.299037	19	12.26	9.17505e-09	rs139465	198	22	41620517	41641938	26	4	604030	5.7347	4.8844e-09	CHADL
99	ENSG00000100401	IG	RANGAP1	22	41641615	41682255	-1	protein_coding	5905	RANGAP1	0.132719	-0.376522	27	13.01	1.39061e-08	rs139465;rs78404259	198	22	41636615	41687255	92	10	604030	4.5692	2.4475e-06	RANGAP1
100	ENSG00000100403	IG	ZC3H7B	22	41697526	41756151	1	protein_coding	23264	ZC3H7B	0.990762	-0.628158	15	9.096	7.25173e-07	rs78404259;rs139465;rs62236533	198	22	41692526	41761151	89	8	604030	3.4734	0.00025697	ZC3H7B
101	ENSG00000100410	IG	PHF5A	22	41855721	41864729	-1	protein_coding	84844	PHF5A	0.849501	-0.474224	1	1.237	1.56224e-06	rs78404259	198	22	41850721	41869729	26	3	604030	3.0106	0.0013039	PHF5A
102	ENSG00000100412	IG	ACO2	22	41865129	41924993	1	protein_coding	50	ACO2	0.454378	-0.617412	2	3.259	4.40384e-06	rs78404259;rs62236533	198	22	41860129	41929993	66	9	604030	3.1794	0.00073802	ACO2
103	ENSG00000100413	IG	POLR3H	22	41921808	41940610	-1	protein_coding	171568	POLR3H	0.00200711	-1.30585	1	3.259	NA	rs62236533	198	22	41916808	41945610	48	4	604030	2.7708	0.0027962	POLR3H
104	ENSG00000100417	IG	PMM1	22	41972898	41985894	-1	protein_coding	5372	PMM1	0.000159925	NA	2	5.333	4.9006e-11	rs78404259;rs62236533	198	22	41967898	41990894	21	3	604030	3.195	0.00069924	PMM1
105	ENSG00000100418	IG	DESI1	22	41994032	42017100	-1	protein_coding	27351	DESI1	0.0937225	-0.0430032	1	5.333	5.75821e-09	rs62236533	198	22	41989032	42022100	26	4	604030	2.9375	0.0016545	DESI1
106	ENSG00000100626	IG	GALNT16	14	69725994	69821183	1	protein_coding	57452	GALNT16	0.0168277	NA	5	5.646	6.72327e-09	rs7148045;rs17106817	156	14	69720994	69826183	330	39	604030	5.1361	1.4021e-07	GALNT16
107	ENSG00000100711	IG	ZFYVE21	14	104182067	104200005	1	protein_coding	79038	ZFYVE21	0.713443	NA	21	6.488	4.78205e-11	rs12891477;rs12889303;rs12879501	159	14	104177067	104205005	49	8	604030	6.0186	8.7968e-10	ZFYVE21
108	ENSG00000100767	IG	PAPLN	14	73704205	73741348	1	protein_coding	89932	PAPLN	5.13479e-22	-0.24989	3	10.03	1.49609e-05	rs214288	157	14	73699205	73746348	112	21	604030	3.5038	0.0002293	PAPLN
109	ENSG00000101336	IG	HCK	20	30639991	30689659	1	protein_coding	3055	HCK	NA	-0.488054	7	8.449	4.95191e-10	rs6121365;rs6141641	193	20	30634991	30694659	87	10	604030	4.2302	1.1675e-05	HCK
110	ENSG00000101337	IG	TM9SF4	20	30697309	30755061	1	protein_coding	9777	TM9SF4	0.999971	-0.454322	102	14.53	1.88818e-10	rs6121365;rs6141641	193	20	30692309	30760061	127	9	604030	6.0585	6.8705e-10	TM9SF4
111	ENSG00000101346	IG	POFUT1	20	30795683	30826470	1	protein_coding	23509	POFUT1	0.987586	-0.93358	18	10.18	4.44287e-10	rs6141641;rs6121365;rs17356521	193	20	30790683	30831470	37	5	604030	4.7387	1.0756e-06	POFUT1
112	ENSG00000101350	IG	KIF3B	20	30865467	30922814	1	protein_coding	9371	KIF3B	0.299149	1.21603	81	12.8	1.51213e-09	rs6121365;rs17356521;rs6141641	193	20	30860467	30927814	89	7	604030	5.8567	2.3607e-09	KIF3B
113	ENSG00000102837	IG	OLFM4	13	53602894	53626192	1	protein_coding	10562	OLFM4	2.41041e-06	0.814566	19	19.14	1.38135e-10	rs9536345;rs2806985;rs12552	148	13	53597894	53631192	85	18	604030	5.7911	3.4967e-09	OLFM4
114	ENSG00000102984	IG	ZNF821	16	71893583	71929239	-1	protein_coding	55565	ZNF821	0.158431	NA	40	19.03	1.88303e-10	rs310333;rs9302631;rs61160783	174	16	71888583	71934239	87	12	604030	6.5139	3.6609e-11	ZNF821
115	ENSG00000103043	IG	VAC14	16	70721342	70835064	-1	protein_coding	55697	VAC14	0.6297	-0.188845	34	7.482	2.74104e-08	rs55837830	173	16	70716342	70840064	216	26	604030	3.9961	3.2199e-05	VAC14
116	ENSG00000103479	IG	RBL2	16	53467889	53525561	1	protein_coding	5934	RBL2	0.957797	-0.466961	97	24.7	4.68696e-14	rs2192868;rs8054299	170	16	53462889	53530561	100	6	604030	7.1343	4.8633e-13	RBL2
117	ENSG00000103723	IG	AP3B2	15	83328033	83378666	-1	protein_coding	8120	AP3B2	0.990066	0.133406	19	13.3	1.02131e-07	rs7163848	163	15	83323033	83383666	137	20	604030	4.7875	8.4422e-07	AP3B2
118	ENSG00000104093	IG	DMXL2	15	51739908	51915030	-1	protein_coding	23312	DMXL2	1	-0.48116	263	17.62	2.013e-09	rs979259;rs17610835	161	15	51734908	51920030	417	16	604030	5.4961	1.9414e-08	DMXL2
119	ENSG00000104112	IG	SCG3	15	51973550	52013223	1	protein_coding	29106	SCG3	0.267524	0.348347	16	13.28	9.31291e-08	rs979259	161	15	51968550	52018223	115	15	604030	5.5066	1.829e-08	SCG3
120	ENSG00000104129	IG	DNAJC17	15	41060067	41099675	-1	protein_coding	55192	DNAJC17	0.0285393	NA	1	4.319	3.93974e-06	rs28647196	160	15	41055067	41104675	78	9	604030	1.9208	0.027377	DNAJC17
121	ENSG00000104723	IG	TUSC3	8	15274724	15624158	1	protein_coding	7991	TUSC3	0.00189876	-0.135514	162	14.23	1.11168e-08	rs62503679	111	8	15269724	15629158	1529	62	604030	5.2007	9.9259e-08	TUSC3
122	ENSG00000105866	IG	SP4	7	21467652	21554440	1	protein_coding	6671	SP4	0.951288	0.671149	65	15.5	1.46861e-10	rs2237303;rs7782174	96	7	21462652	21559440	277	23	604030	6.0651	6.5943e-10	SP4
123	ENSG00000105877	IG	DNAH11	7	21582833	21941457	1	protein_coding	8701	DNAH11	NA	0.456636	2	6.304	1.11677e-08	rs7782174	96	7	21577833	21946457	1480	99	604030	4.6168	1.9489e-06	DNAH11
124	ENSG00000105968	IG	H2AFV	7	44866390	44887682	-1	protein_coding	94239	H2AFV	0.412114	NA	3	3.54	9.10463e-09	rs1050331	99	7	44861390	44892682	72	10	604030	4.7413	1.062e-06	H2AFV
125	ENSG00000106328	IG	FSCN3	7	127231463	127242198	1	protein_coding	29999	FSCN3	7.7633e-12	0.43781	31	19.25	1.80756e-08	rs2582717;rs759843	105	7	127226463	127247198	40	7	604030	5.5081	1.8134e-08	FSCN3
126	ENSG00000106331	IG	PAX4	7	127250346	127255982	-1	protein_coding	5078	PAX4	0.00337036	0.894774	31	17.35	1.24898e-08	rs2582717;rs759843;rs327508	105	7	127245346	127260982	30	3	604030	5.5438	1.4798e-08	PAX4
127	ENSG00000107105	IG	ELAVL2	9	23690102	23826335	-1	protein_coding	1993	ELAVL2	0.972928	-0.832763	4	12.4	9.38688e-11	rs702222	119	9	23685102	23831335	358	33	604030	4.9516	3.6796e-07	ELAVL2
128	ENSG00000107282	IG	APBA1	9	72042446	72287222	-1	protein_coding	320	APBA1	0.865841	-0.808243	80	15.14	5.20318e-09	rs11138947	120	9	72037446	72292222	613	29	604030	4.9685	3.374e-07	APBA1
129	ENSG00000107831	IG	FGF8	10	103529899	103535854	-1	protein_coding	2253	FGF8	0.927195	NA	6	15.48	5.54953e-12	rs749694;rs2735421	129	10	103524899	103540854	11	4	604030	4.797	8.0526e-07	FGF8
130	ENSG00000107833	IG	NPM3	10	103541082	103543170	-1	protein_coding	10360	NPM3	0.859176	-0.407072	5	15.48	5.54953e-12	rs749694;rs2735421	129	10	103536082	103548170	10	4	604030	6.7714	6.376e-12	NPM3
131	ENSG00000107854	IG	TNKS2	10	93558069	93625033	1	protein_coding	80351	TNKS2	0.73376	-0.621627	2	8.629	2.16405e-05	rs4933677	128	10	93553069	93630033	171	14	604030	2.5891	0.0048113	TNKS2
132	ENSG00000107859	IG	PITX3	10	103989943	104001231	-1	protein_coding	5309	PITX3	0.76836	-0.34108	21	21.5	5.14795e-15	rs10786662	129	10	103984943	104006231	33	5	604030	6.9947	1.3289e-12	PITX3
133	ENSG00000107862	IG	GBF1	10	104005289	104142656	1	protein_coding	8729	GBF1	4.12351e-07	-0.0780151	91	17.41	1.88827e-12	rs10786662;rs11191250;rs12772375	129	10	104000289	104147656	207	24	604030	7.3676	8.6875e-14	GBF1
134	ENSG00000107864	IG	CPEB3	10	93806449	94050844	-1	protein_coding	22849	CPEB3	0.994664	-1.70733	188	18.9	1.78099e-08	rs11186753;rs2995546;rs72823192	128	10	93801449	94055844	320	14	604030	4.4939	3.4964e-06	CPEB3
135	ENSG00000107872	IG	FBXL15	10	104178946	104182893	1	protein_coding	79176	FBXL15	0.00210112	-1.73975	4	17.2	1.0309e-07	rs10786662;rs11191250	129	10	104173946	104187893	12	5	604030	5.7954	3.4089e-09	FBXL15
136	ENSG00000107874	IG	CUEDC2	10	104183002	104192418	-1	protein_coding	79004	CUEDC2	0.0719074	-0.180116	2	17.2	1.71404e-07	rs10786662	129	10	104178002	104197418	25	7	604030	4.9248	4.2219e-07	CUEDC2
137	ENSG00000108262	IG	GIT1	17	27900487	27921072	-1	protein_coding	28964	GIT1	0.999303	-0.929335	1	16.94	4.00371e-08	rs3744626	177	17	27895487	27926072	35	8	604030	2.4603	0.0069406	GIT1
138	ENSG00000108272	IG	DHRS11	17	34948228	34957235	1	protein_coding	79154	DHRS11	0.0315613	-0.566889	29	13.92	3.36306e-10	rs35258073	178	17	34943228	34962235	28	4	604030	6.116	4.7962e-10	DHRS11
139	ENSG00000108278	IG	ZNHIT3	17	34842473	34855154	1	protein_coding	9326	ZNHIT3	1.21466e-05	-0.241415	23	14.89	3.57709e-09	rs35258073	178	17	34837473	34860154	36	7	604030	5.5201	1.6939e-08	ZNHIT3
140	ENSG00000108375	IG	RNF43	17	56429861	56494956	-1	protein_coding	54894	RNF43	0.324238	-0.91277	21	19.54	8.71293e-08	rs56297715	182	17	56424861	56499956	121	15	604030	4.4134	5.0887e-06	RNF43
141	ENSG00000108379	IG	WNT3	17	44839872	44910520	-1	protein_coding	7473	WNT3	0.946108	-0.191111	38	16.08	1.03186e-06	rs242559	179	17	44834872	44915520	115	19	604030	3.9747	3.5228e-05	WNT3
142	ENSG00000108384	IG	RAD51C	17	56769934	56811703	1	protein_coding	5889	RAD51C	4.27809e-09	-0.0147175	21	8.309	5.00366e-08	rs56297715	182	17	56764934	56816703	85	12	604030	4.0671	2.3799e-05	RAD51C
143	ENSG00000108387	IG	SEPT4	17	56597611	56618179	-1	protein_coding	5414	SEPT4	0.0118369	-0.315891	20	18.74	1.23913e-07	rs56297715	182	17	56592611	56623179	44	8	604030	5.08	1.8872e-07	SEPT4
144	ENSG00000108389	IG	MTMR4	17	56566898	56595266	-1	protein_coding	9110	MTMR4	0.997305	-1.17772	15	23.4	3.23461e-08	rs56297715	182	17	56561898	56600266	48	9	604030	5.0404	2.323e-07	MTMR4
145	ENSG00000108395	IG	TRIM37	17	57059999	57184282	-1	protein_coding	4591	TRIM37	0.172389	-0.951612	42	11.44	1.55159e-08	rs56297715	182	17	57054999	57189282	189	18	604030	4.8991	4.8134e-07	TRIM37
146	ENSG00000108439	IG	PNPO	17	46018872	46025654	1	protein_coding	55163	PNPO	3.71896e-05	0.17935	7	15.77	1.03186e-06	rs1076236	180	17	46013872	46030654	41	9	604030	3.5261	0.00021089	PNPO
147	ENSG00000108465	IG	CDK5RAP3	17	46045176	46059140	1	protein_coding	80279	CDK5RAP3	2.86539e-12	0.440978	9	12.52	2.98047e-08	rs1076236	180	17	46040176	46064140	73	11	604030	4.896	4.8916e-07	CDK5RAP3
148	ENSG00000108557	IG	RAI1	17	17584787	17714767	1	protein_coding	10743	RAI1	0.999136	NA	19	23.8	2.07472e-08	rs4925114	176	17	17579787	17719767	171	21	604030	5.0273	2.4874e-07	RAI1
149	ENSG00000109736	IG	MFSD10	4	2932288	2936586	-1	protein_coding	10227	MFSD10	3.01777e-07	NA	11	4.617	1.17435e-07	rs11937729	58	4	2927288	2941586	21	5	604030	2.192	0.01419	MFSD10
150	ENSG00000109805	IG	NCAPG	4	17812525	17846485	1	protein_coding	64151	NCAPG	0.618144	0.0277038	66	16.72	6.34592e-10	rs6820810;rs16895971	59	4	17807525	17851485	75	6	604030	5.9555	1.2961e-09	NCAPG
151	ENSG00000109919	IG	MTCH2	11	47638867	47664175	-1	protein_coding	23788	MTCH2	0.166788	0.0369336	22	25	6.26901e-13	rs17790804;rs4752856	133	11	47633867	47669175	31	9	604030	6.5233	3.4384e-11	MTCH2
152	ENSG00000109920	IG	FNBP4	11	47738072	47788995	-1	protein_coding	23360	FNBP4	0.999993	-0.713792	37	11.58	9.50014e-12	rs17790804;rs4752856;rs7948705	133	11	47733072	47793995	104	11	604030	4.9907	3.0083e-07	FNBP4
153	ENSG00000110497	IG	AMBRA1	11	46417964	46615675	-1	protein_coding	55626	AMBRA1	0.999972	-0.701715	4	2.35	7.44517e-11	rs3136469	133	11	46412964	46620675	155	14	604030	4.7911	8.2955e-07	AMBRA1
154	ENSG00000110514	IG	MADD	11	47290712	47351582	1	protein_coding	8567	MADD	0.000901823	-0.37505	29	12.95	1.10823e-06	rs17790804	133	11	47285712	47356582	142	13	604030	4.949	3.7305e-07	MADD
155	ENSG00000110536	IG	PTPMT1	11	47586982	47595013	1	protein_coding	114971	PTPMT1	0.459152	NA	9	11.51	7.40689e-13	rs17790804;rs4752856	133	11	47581982	47600013	16	5	604030	7.171	3.722e-13	PTPMT1
156	ENSG00000110693	IG	SOX6	11	15987995	16761138	-1	protein_coding	55553	SOX6	0.999531	-2.52258	59	18.09	1.49313e-11	rs11023926;rs74925216;rs7932056	131	11	15982995	16766138	1219	46	604030	3.6323	0.00014046	SOX6
157	ENSG00000111229	IG	ARPC3	12	110872630	110888227	-1	protein_coding	10094	ARPC3	0.931507	-0.463583	29	14.96	9.54882e-10	rs59574270;rs12313068	147	12	110867630	110893227	44	7	604030	5.6778	6.8218e-09	ARPC3
158	ENSG00000111231	IG	GPN3	12	110890289	110907073	-1	protein_coding	51184	GPN3	0.000100472	-0.618749	31	14.96	9.84007e-10	rs59574270;rs12313068	147	12	110885289	110912073	38	6	604030	5.576	1.2303e-08	GPN3
159	ENSG00000111237	IG	VPS29	12	110928902	110939922	-1	protein_coding	51699	VPS29	0.934744	-0.696583	19	9.098	9.88325e-10	rs59574270;rs12313068	147	12	110923902	110944922	23	6	604030	5.5421	1.494e-08	VPS29
160	ENSG00000111540	IG	RAB5B	12	56367697	56388490	1	protein_coding	5869	RAB5B	0.215699	-0.941662	22	21.2	1.11508e-11	rs773109;rs10876870	142	12	56362697	56393490	49	7	604030	6.015	8.9935e-10	RAB5B
161	ENSG00000112078	IG	KCTD20	6	36410544	36458920	1	protein_coding	222658	KCTD20	0.399322	-0.309498	80	26.7	6.01898e-08	rs201851804	88	6	36405544	36463920	115	9	604030	5.2568	7.3311e-08	KCTD20
162	ENSG00000112079	IG	STK38	6	36461669	36515247	-1	protein_coding	11329	STK38	0.853295	-0.412586	104	16	6.1785e-08	rs201851804	88	6	36456669	36520247	152	10	604030	5.2503	7.5925e-08	STK38
163	ENSG00000112081	IG	SRSF3	6	36562145	36573377	1	protein_coding	6428	SRSF3	0.976175	0.461923	15	14.33	2.62622e-05	rs201851804	88	6	36557145	36578377	70	6	604030	2.0876	0.018415	SRSF3
164	ENSG00000112855	IG	HARS2	5	140071011	140078889	1	protein_coding	23438	HARS2	8.12768e-05	-0.908738	31	15.31	2.12956e-09	rs3776130	79	5	140066011	140083889	31	3	604030	5.9194	1.616e-09	HARS2
165	ENSG00000112874	IG	NUDT12	5	102884556	102898494	-1	protein_coding	83594	NUDT12	3.27725e-11	0.414886	1	5.672	NA	rs74944275	75	5	102879556	102903494	56	7	604030	5.2635	7.0687e-08	NUDT12
166	ENSG00000113068	IG	PFDN1	5	139624624	139682706	-1	protein_coding	5201	PFDN1	0.805475	0.153288	87	14.35	1.98398e-14	rs9686454;rs10079286;rs2237078	79	5	139619624	139687706	94	6	604030	7.7995	3.1086e-15	PFDN1
167	ENSG00000113070	IG	HBEGF	5	139712428	139726216	-1	protein_coding	1839	HBEGF	0.830814	0.319757	24	16.52	3.02454e-11	rs2237078;rs739954;rs9686454;rs4150196	79	5	139707428	139731216	44	8	604030	6.6957	1.0732e-11	HBEGF
168	ENSG00000113073	IG	SLC4A9	5	139739787	139754728	1	protein_coding	83697	SLC4A9	5.6907e-18	0.0679009	5	12.21	2.65204e-07	rs4150196	79	5	139734787	139759728	18	6	604030	5.1296	1.4517e-07	SLC4A9
169	ENSG00000113108	IG	APBB3	5	139937853	139973337	-1	protein_coding	10307	APBB3	1.54051e-05	-0.650382	8	33	1.95064e-07	rs4150196	79	5	139932853	139978337	52	7	604030	3.5185	0.00021703	APBB3
170	ENSG00000113119	IG	TMCO6	5	140019012	140024993	1	protein_coding	55374	TMCO6	8.14596e-06	-0.195922	22	10.79	3.88407e-09	rs3776130	79	5	140014012	140029993	33	5	604030	5.7528	4.3893e-09	TMCO6
171	ENSG00000113141	IG	IK	5	140026643	140042064	1	protein_coding	3550	IK	3.47058e-06	0.686068	27	15.16	2.65785e-09	rs3776130	79	5	140021643	140047064	43	5	604030	5.7983	3.3485e-09	IK
172	ENSG00000113448	IG	PDE4D	5	58264865	59817947	-1	protein_coding	5144	PDE4D	0.9832	0.966489	64	16.36	6.62458e-10	rs34800562	70	5	58259865	59822947	3421	138	604030	5.1118	1.5957e-07	PDE4D
173	ENSG00000113758	IG	DBN1	5	176883609	176901402	-1	protein_coding	1627	DBN1	0.962686	NA	31	15.55	3.59185e-09	rs335433	82	5	176878609	176906402	33	5	604030	5.6364	8.6835e-09	DBN1
174	ENSG00000114054	IG	PCCB	3	135969148	136056738	1	protein_coding	5096	PCCB	0.000735839	-0.38516	40	12.17	9.52126e-12	rs9810051;rs9854328;rs28370972	54	3	135964148	136061738	129	16	604030	5.7746	3.8561e-09	PCCB
175	ENSG00000114268	IG	PFKFB4	3	48555117	48599448	-1	protein_coding	5210	PFKFB4	0.000321134	-0.13132	6	6.878	1.53644e-08	rs56306491;rs7631574;rs73078305	48	3	48550117	48604448	48	9	604030	3.6673	0.00012258	PFKFB4
176	ENSG00000114270	IG	COL7A1	3	48601506	48632700	-1	protein_coding	1294	COL7A1	2.10611e-18	NA	3	6.878	2.59142e-07	rs56306491;rs7631574	48	3	48596506	48637700	30	8	604030	3.5598	0.00018555	COL7A1
177	ENSG00000114302	IG	PRKAR2A	3	48782030	48885279	-1	protein_coding	5576	PRKAR2A	0.983251	-2.8684	28	17.7	1.02255e-10	rs56306491;rs7631574;rs2099526	48	3	48777030	48890279	70	9	604030	4.6402	1.74e-06	PRKAR2A
178	ENSG00000114316	IG	USP4	3	49315264	49378145	-1	protein_coding	7375	USP4	6.20194e-07	NA	71	13.31	2.75714e-25	rs2099526;rs56306491;rs6784820;rs56116382;rs11716948;rs6774721;rs1800668	48	3	49310264	49383145	88	11	604030	6.1094	5e-10	USP4
179	ENSG00000114349	IG	GNAT1	3	50229045	50233949	1	protein_coding	2779	GNAT1	2.50523e-06	-0.274733	22	18.21	1.81568e-14	rs2624839;rs67627084;rs56306491;rs1540293	48	3	50224045	50238949	14	3	604030	7.7161	5.9952e-15	GNAT1
180	ENSG00000114353	IG	GNAI2	3	50263724	50296787	1	protein_coding	2771	GNAI2	0.86116	-0.965006	1	6.462	6.18599e-08	rs1540293	48	3	50258724	50301787	44	10	604030	2.517	0.0059182	GNAI2
181	ENSG00000114378	IG	HYAL1	3	50337320	50349812	-1	protein_coding	3373	HYAL1	0.00553671	0.476164	1	2.775	NA	rs1540293	48	3	50332320	50354812	20	7	604030	3.0862	0.0010136	HYAL1
182	ENSG00000114383	IG	TUSC2	3	50357458	50365682	-1	protein_coding	11334	TUSC2	0.703033	-0.593776	3	21.6	8.26919e-07	rs1540293	48	3	50352458	50370682	8	4	604030	2.8165	0.0024272	TUSC2
183	ENSG00000114388	IG	NPRL2	3	50384761	50388522	-1	protein_coding	10641	NPRL2	0.345175	-0.107064	1	10.67	7.82349e-07	rs1540293	48	3	50379761	50393522	5	3	604030	3.1313	0.00087022	NPRL2
184	ENSG00000114395	IG	CYB561D2	3	50388126	50395891	1	protein_coding	11068	CYB561D2	0.0147105	-0.298456	1	10.67	7.82349e-07	rs1540293	48	3	50383126	50400891	9	4	604030	2.2258	0.013015	CYB561D2
185	ENSG00000114439	IG	BBX	3	107241783	107530171	1	protein_coding	56987	BBX	0.958098	-0.473034	151	17.95	8.9295e-12	rs638293;rs28428925;rs9862385;rs4855608	52	3	107236783	107535171	507	25	604030	6.1065	5.0929e-10	BBX
186	ENSG00000114455	IG	HHLA2	3	108015376	108097132	1	protein_coding	11148	HHLA2	8.08524e-05	1.16935	1	3.779	NA	rs62268046	53	3	108010376	108102132	314	21	604030	3.7709	8.1339e-05	HHLA2
187	ENSG00000114841	IG	DNAH1	3	52350335	52434507	1	protein_coding	25981	DNAH1	4.42227e-20	-0.0979141	3	8.154	5.02661e-05	rs12486554	49	3	52345335	52439507	110	8	604030	2.3514	0.0093514	DNAH1
188	ENSG00000114859	IG	CLCN2	3	184063973	184079439	-1	protein_coding	1181	CLCN2	2.26514e-07	NA	14	16.67	3.6878e-08	rs73189617	56	3	184058973	184084439	57	14	604030	4.8181	7.2463e-07	CLCN2
189	ENSG00000114861	IG	FOXP1	3	71003844	71633140	-1	protein_coding	27086	FOXP1	0.999751	-0.0806505	1	2.466	3.25944e-08	rs830643	50	3	70998844	71638140	1149	102	604030	5.8442	2.545e-09	FOXP1
190	ENSG00000114867	IG	EIF4G1	3	184032283	184053146	1	protein_coding	1981	EIF4G1	1	-0.0599241	2	12.14	2.42215e-06	rs73189617	56	3	184027283	184058146	50	12	604030	4.3964	5.5041e-06	EIF4G1
191	ENSG00000114902	IG	SPCS1	3	52738971	52742182	1	protein_coding	28972	SPCS1	0.118911	NA	30	12.57	1.98909e-10	rs12486554;rs6778735;rs9879090	49	3	52733971	52747182	16	3	604030	6.0805	5.9908e-10	SPCS1
192	ENSG00000114904	IG	NEK4	3	52744800	52804965	-1	protein_coding	6787	NEK4	1.2165e-12	-0.30452	98	24.2	1.98909e-10	rs12486554;rs6778735;rs9879090	49	3	52739800	52809965	89	5	604030	5.8675	2.2119e-09	NEK4
193	ENSG00000115233	IG	PSMD14	2	162164549	162268228	1	protein_coding	10213	PSMD14	0.790099	-0.816273	6	15.68	5.91022e-09	rs116295561	35	2	162159549	162273228	149	15	604030	4.3962	5.508e-06	PSMD14
194	ENSG00000115267	IG	IFIH1	2	163123589	163175213	-1	protein_coding	64135	IFIH1	6.00239e-26	-0.0424443	1	9.908	NA	rs3788964	35	2	163118589	163180213	103	4	604030	0.41709	0.33831	IFIH1
195	ENSG00000115271	IG	GCA	2	163175350	163228105	1	protein_coding	25801	GCA	0.000445655	-0.086474	2	9.908	2.60864e-08	rs3788964	35	2	163170350	163233105	32	7	604030	2.2809	0.011279	GCA
196	ENSG00000115339	IG	GALNT3	2	166604101	166651192	-1	protein_coding	2591	GALNT3	2.01163e-05	-1.1179	3	10.17	1.406e-09	rs717027	37	2	166599101	166656192	71	10	604030	1.8651	0.031086	GALNT3
197	ENSG00000115365	IG	LANCL1	2	211295973	211342376	-1	protein_coding	10314	LANCL1	9.92098e-06	-0.236721	54	19.18	2.05393e-08	rs2287433	43	2	211290973	211347376	123	8	604030	4.9331	4.0458e-07	LANCL1
198	ENSG00000115520	IG	COQ10B	2	198318147	198340032	1	protein_coding	80219	COQ10B	0.140033	-0.989156	20	9.882	1.12159e-06	rs13027136	40	2	198313147	198345032	31	5	604030	4.4376	4.5485e-06	COQ10B
199	ENSG00000115524	IG	SF3B1	2	198254508	198299815	-1	protein_coding	23451	SF3B1	1	-0.619089	10	5.414	1.53728e-06	rs13027136	40	2	198249508	198304815	50	8	604030	3.6209	0.00014679	SF3B1
200	ENSG00000115526	IG	CHST10	2	101008327	101034118	-1	protein_coding	9486	CHST10	0.00330306	1.61204	36	12.53	1.34795e-09	rs4622752	25	2	101003327	101039118	65	8	604030	5.7819	3.6939e-09	CHST10
201	ENSG00000115540	IG	MOB4	2	198380295	198418423	1	protein_coding	25843	MOB4	0.777833	-1.62684	14	12.46	1.87025e-07	rs13027136	40	2	198375295	198423423	55	7	604030	4.4036	5.3242e-06	MOB4
202	ENSG00000115541	IG	HSPE1	2	198364718	198368181	1	protein_coding	3336	HSPE1	0.787528	-0.835658	4	3.92	1.21576e-06	rs13027136	40	2	198359718	198373181	14	3	604030	3.6876	0.00011319	HSPE1
203	ENSG00000115896	IG	PLCL1	2	198669426	199437305	1	protein_coding	5334	PLCL1	0.0110524	NA	142	26.7	2.40405e-08	rs13027136	40	2	198664426	199442305	1284	54	604030	5.6697	7.1536e-09	PLCL1
204	ENSG00000116030	IG	SUMO1	2	203070903	203103331	-1	protein_coding	7341	SUMO1	0.800374	-0.848299	17	10.03	1.29106e-07	rs35711585	41	2	203065903	203108331	80	11	604030	3.4773	0.00025324	SUMO1
205	ENSG00000116127	IG	ALMS1	2	73612886	73837920	1	protein_coding	7840	ALMS1	3.03692e-39	NA	290	23	1.06069e-09	rs6546827	24	2	73607886	73842920	380	10	604030	5.4417	2.6388e-08	ALMS1
206	ENSG00000117360	IG	PRPF3	1	150293925	150325671	1	protein_coding	9129	PRPF3	0.999999	-0.213771	73	10.15	2.89116e-10	rs509345;rs59898460	15	1	150288925	150330671	105	10	604030	6.0186	8.7953e-10	PRPF3
207	ENSG00000117362	IG	APH1A	1	150237804	150241980	-1	protein_coding	51107	APH1A	0.132136	-0.813124	4	7.615	1.26251e-05	rs59898460;rs509345	15	1	150232804	150246980	9	3	604030	2.4228	0.0077011	APH1A
208	ENSG00000117407	IG	ARTN	1	44398992	44402913	1	protein_coding	9048	ARTN	0.2931	-0.349064	33	19.53	1.17821e-10	rs142328051;rs4314918	5	1	44393992	44407913	32	5	604030	5.9182	1.6274e-09	ARTN
209	ENSG00000117408	IG	IPO13	1	44412611	44433694	1	protein_coding	9670	IPO13	0.972444	-1.04746	36	13.6	1.22706e-10	rs142328051;rs4314918	5	1	44407611	44438694	38	5	604030	5.3296	4.9204e-08	IPO13
210	ENSG00000117410	IG	ATP6V0B	1	44440159	44443967	1	protein_coding	533	ATP6V0B	0.927635	-0.400284	11	9.536	1.22706e-10	rs4314918;rs142328051	5	1	44435159	44448967	20	5	604030	5.1189	1.5367e-07	ATP6V0B
211	ENSG00000117411	IG	B4GALT2	1	44444615	44456840	1	protein_coding	8704	B4GALT2	0.295417	-0.0492133	9	16	1.22706e-10	rs4314918;rs142328051	5	1	44439615	44461840	31	6	604030	5.1349	1.4118e-07	B4GALT2
212	ENSG00000118007	IG	STAG1	3	136055077	136471220	-1	protein_coding	10274	STAG1	1	-0.647638	224	21.8	6.73947e-12	rs9854328;rs9810051;rs28370972	54	3	136050077	136476220	621	23	604030	6.3029	1.461e-10	STAG1
213	ENSG00000118263	IG	KLF7	2	207938861	208031991	-1	protein_coding	8609	KLF7	0.929931	-2.11539	25	16.35	2.90197e-09	rs55772859	42	2	207933861	208036991	293	35	604030	5.1599	1.2355e-07	KLF7
214	ENSG00000118292	IG	C1orf54	1	150240600	150253327	1	protein_coding	79630	C1orf54	0.178652	-0.647221	16	8.745	3.34481e-06	rs59898460;rs509345	15	1	150235600	150258327	22	4	604030	3.4483	0.00028204	C1orf54
215	ENSG00000118298	IG	CA14	1	150229554	150237478	1	protein_coding	23632	CA14	1.43472e-09	-0.466304	1	1.056	0.000139318	rs59898460	15	1	150224554	150242478	13	4	604030	2.6266	0.0043127	CA14
216	ENSG00000118689	IG	FOXO3	6	108881038	109005977	1	protein_coding	2309	FOXO3	NA	-1.48776	77	17.37	5.17946e-19	rs9384679;rs4946935;rs3813498	91	6	108876038	109010977	168	16	604030	6.1094	5e-10	FOXO3
217	ENSG00000119383	IG	PPP2R4	9	131873229	131911225	1	protein_coding	5524	PPP2R4	0.983923	0.692856	107	16.31	4.15651e-08	rs2005079	126	9	131868229	131916225	93	3	604030	5.1516	1.2915e-07	PPP2R4
218	ENSG00000119599	IG	DCAF4	14	73393040	73426411	1	protein_coding	26094	DCAF4	0.00364518	0.687917	25	16.38	8.53107e-06	rs214288	157	14	73388040	73431411	168	22	604030	3.2219	0.00063679	DCAF4
219	ENSG00000119707	IG	RBM25	14	73525144	73588122	1	protein_coding	58517	RBM25	1	-0.621667	16	18.14	1.36145e-08	rs214288	157	14	73520144	73593122	128	18	604030	3.8319	6.3575e-05	RBM25
220	ENSG00000119866	IG	BCL11A	2	60678302	60780702	-1	protein_coding	53335	BCL11A	0.829	-2.0339	24	14.94	4.13273e-10	rs1011406;rs10189857;rs13019832	22	2	60673302	60785702	148	28	604030	5.9123	1.6871e-09	BCL11A
221	ENSG00000119915	IG	ELOVL3	10	103986085	103989346	1	protein_coding	83401	ELOVL3	0.0100894	-0.633403	13	21.5	5.14795e-15	rs10786662	129	10	103981085	103994346	19	4	604030	6.6791	1.2023e-11	ELOVL3
222	ENSG00000119938	IG	PPP1R3C	10	93388199	93392811	-1	protein_coding	5507	PPP1R3C	0.0368812	-0.561639	9	6.035	9.75067e-09	rs4933677	128	10	93383199	93397811	20	7	604030	3.9584	3.7735e-05	PPP1R3C
223	ENSG00000120029	IG	C10orf76	10	103605356	103815950	-1	protein_coding	79591	C10orf76	0.0553398	0.414157	60	16.12	3.41203e-17	rs3740422;rs749694;rs2735421;rs77596024	129	10	103600356	103820950	265	22	604030	7.1462	4.462e-13	C10orf76
224	ENSG00000120049	IG	KCNIP2	10	103585731	103603677	-1	protein_coding	30819	KCNIP2	0.0186882	NA	13	13.85	3.41203e-17	rs749694;rs2735421;rs3740422	129	10	103580731	103608677	41	10	604030	7.845	2.1649e-15	KCNIP2
225	ENSG00000120071	IG	KANSL1	17	44107282	44302733	-1	protein_coding	284058	KANSL1	0.999734	0.0589452	1067	26.4	1.57244e-08	rs242559	179	17	44102282	44307733	543	4	604030	5.3894	3.534e-08	KANSL1
226	ENSG00000120088	IG	CRHR1	17	43699267	43913194	1	protein_coding	1394	CRHR1	0.792134	2.03809	965	19.39	4.14863e-10	rs242559;rs3845202;rs1724425;rs1526123;rs35116560;rs55938136;rs35909029;rs12938031	179	17	43694267	43918194	977	8	604030	5.5437	1.481e-08	CRHR1
227	ENSG00000120306	IG	CYSTM1	5	139554227	139661637	1	protein_coding	84418	CYSTM1	0.284309	-0.813371	176	17.63	1.98398e-14	rs10079286;rs9686454;rs2237078	79	5	139549227	139666637	199	10	604030	7.5732	1.8208e-14	CYSTM1
228	ENSG00000120314	IG	WDR55	5	140044261	140053709	1	protein_coding	54853	WDR55	1.48299e-06	-1.03752	18	15.16	2.32521e-09	rs3776130	79	5	140039261	140058709	30	6	604030	5.7887	3.5461e-09	WDR55
229	ENSG00000121101	IG	TEX14	17	56634039	56769416	-1	protein_coding	56155	TEX14	6.67135e-23	-0.394581	66	16.27	5.00366e-08	rs56297715	182	17	56629039	56774416	284	18	604030	4.4943	3.4898e-06	TEX14
230	ENSG00000121297	IG	TSHZ3	19	31765851	31840453	-1	protein_coding	57616	TSHZ3	0.425646	-0.790556	9	18	9.2894e-09	rs4805681;rs1895471	189	19	31760851	31845453	175	32	604030	3.6788	0.00011719	TSHZ3
231	ENSG00000121764	IG	HCRTR1	1	32083287	32098119	1	protein_coding	3061	HCRTR1	0.2618	NA	51	18.53	3.26589e-10	rs3753614;rs4949457	3	1	32078287	32103119	43	4	604030	6.089	5.6795e-10	HCRTR1
232	ENSG00000121964	IG	GTDC1	2	144695635	145090135	-1	protein_coding	79712	GTDC1	2.40903e-10	-0.787953	4	4.967	2.94419e-09	rs62169190	31	2	144690635	145095135	471	31	604030	2.0076	0.022343	GTDC1
233	ENSG00000122515	IG	ZMIZ2	7	44788180	44809477	1	protein_coding	83637	ZMIZ2	0.99962	0.416826	30	24.1	5.85387e-14	rs4720478;rs3735478;rs1050331	99	7	44783180	44814477	44	7	604030	6.0157	8.9566e-10	ZMIZ2
234	ENSG00000122970	IG	IFT81	12	110562140	110656602	1	protein_coding	28981	IFT81	5.7603e-07	-0.471138	43	13.58	6.92601e-10	rs12313068;rs59574270	147	12	110557140	110661602	114	17	604030	5.8846	1.9952e-09	IFT81
235	ENSG00000122986	IG	HVCN1	12	111065646	111142755	-1	protein_coding	84329	HVCN1	0.750491	-0.518136	75	12.17	3.77124e-10	rs59574270;rs12313068	147	12	111060646	111147755	98	8	604030	5.7992	3.3324e-09	HVCN1
236	ENSG00000123080	IG	CDKN2C	1	51426417	51440305	1	protein_coding	1031	CDKN2C	0.315707	-1.35267	7	15.85	9.91145e-08	rs35072907;rs13376700;rs35311109	6	1	51421417	51445305	19	5	604030	2.4838	0.0064995	CDKN2C
237	ENSG00000123124	IG	WWP1	8	87354967	87490649	1	protein_coding	11059	WWP1	0.956844	-0.110741	84	18.8	8.51888e-06	rs11781016	114	8	87349967	87495649	382	18	604030	3.4651	0.00026505	WWP1
238	ENSG00000123374	IG	CDK2	12	56360553	56366568	1	protein_coding	1017	CDK2	0.958299	0.0341742	8	5.827	3.56759e-09	rs773109;rs10876870	142	12	56355553	56371568	21	6	604030	4.5081	3.2703e-06	CDK2
239	ENSG00000123384	IG	LRP1	12	57522276	57607134	1	protein_coding	4035	LRP1	1	NA	23	14	2.01864e-08	rs11172113	143	12	57517276	57612134	106	15	604030	3.5631	0.00018323	LRP1
240	ENSG00000123411	IG	IKZF4	12	56401443	56432219	1	protein_coding	64375	IKZF4	0.953608	-1.66787	15	9.023	1.90464e-11	rs10876870;rs773109	142	12	56396443	56437219	38	7	604030	4.1389	1.7451e-05	IKZF4
241	ENSG00000123444	IG	KBTBD4	11	47593749	47600567	-1	protein_coding	55709	KBTBD4	0.0180744	-0.492621	11	11.51	7.40689e-13	rs17790804;rs4752856	133	11	47588749	47605567	14	5	604030	7.6142	1.3267e-14	KBTBD4
242	ENSG00000123607	IG	TTC21B	2	166713985	166810353	-1	protein_coding	79809	TTC21B	3.38768e-22	0.293796	5	11.85	1.95577e-09	rs717027	37	2	166708985	166815353	215	22	604030	1.8363	0.033159	TTC21B
243	ENSG00000124126	IG	PREX1	20	47240790	47444420	-1	protein_coding	57580	PREX1	1	0.286576	38	14.37	8.46797e-16	rs2208590;rs6066861;rs34417222;rs112852122;rs2145839	194	20	47235790	47449420	633	32	604030	3.9757	3.508e-05	PREX1
244	ENSG00000124198	IG	ARFGEF2	20	47538427	47653230	1	protein_coding	10564	ARFGEF2	1	-0.733705	165	18.94	2.06838e-22	rs67654540;rs6019535;rs71351952;rs2426132;rs5014561;rs112852122	194	20	47533427	47658230	280	14	604030	6.1094	5e-10	ARFGEF2
245	ENSG00000124201	IG	ZNFX1	20	47854483	47894963	-1	protein_coding	57169	ZNFX1	0.999981	-0.288128	53	31	3.06787e-17	rs71351952;rs67654540;rs1079661;rs6067053	194	20	47849483	47899963	170	13	604030	5.0839	1.8489e-07	ZNFX1
246	ENSG00000124207	IG	CSE1L	20	47662849	47713489	1	protein_coding	1434	CSE1L	0.999982	0.526895	137	17.29	5.69079e-24	rs6019535;rs67654540;rs71351952;rs2426132;rs112852122	194	20	47657849	47718489	137	11	604030	6.1094	5e-10	CSE1L
247	ENSG00000124214	IG	STAU1	20	47729878	47804904	-1	protein_coding	6780	STAU1	0.996416	-0.305862	113	11.52	5.69079e-24	rs67654540;rs6019535;rs71351952;rs2426132;rs112852122	194	20	47724878	47809904	160	14	604030	6.1094	5e-10	STAU1
248	ENSG00000124228	IG	DDX27	20	47835884	47860614	1	protein_coding	55661	DDX27	0.25017	-0.391785	33	31	1.29046e-16	rs67654540;rs6067053;rs71351952;rs1079661	194	20	47830884	47865614	105	10	604030	5.0669	2.0223e-07	DDX27
249	ENSG00000124562	IG	SNRPC	6	34725183	34741571	1	protein_coding	6631	SNRPC	0.727262	-0.35112	90	15.81	1.94064e-08	rs142415291;rs6907508	87	6	34720183	34746571	88	6	604030	4.8132	7.4269e-07	SNRPC
250	ENSG00000125388	IG	GRK4	4	2965335	3042474	1	protein_coding	2868	GRK4	5.69042e-07	NA	127	19.84	4.70817e-08	rs11937729	58	4	2960335	3047474	256	16	604030	4.8609	5.8435e-07	GRK4
251	ENSG00000125629	IG	INSIG2	2	118846028	118868573	1	protein_coding	51141	INSIG2	0.0232771	-0.293647	3	21.2	0.00034045	rs11686213	27	2	118841028	118873573	82	19	604030	0.58359	0.27975	INSIG2
252	ENSG00000125633	IG	CCDC93	2	118673054	118771709	-1	protein_coding	54520	CCDC93	0.0643753	0.847892	37	17.48	3.0239e-09	rs11686213	27	2	118668054	118776709	335	21	604030	4.5047	3.3226e-06	CCDC93
253	ENSG00000126003	IG	PLAGL2	20	30780306	30795594	-1	protein_coding	5326	PLAGL2	0.869796	-1.45441	14	10.18	2.16196e-10	rs6121365;rs6141641	193	20	30775306	30800594	18	3	604030	5.3989	3.3519e-08	PLAGL2
254	ENSG00000126062	IG	TMEM115	3	50392180	50397041	-1	protein_coding	11070	TMEM115	0.876895	-0.780372	1	10.67	7.82349e-07	rs1540293	48	3	50387180	50402041	9	4	604030	2.2258	0.013015	TMEM115
255	ENSG00000126091	IG	ST3GAL3	1	44171495	44396831	1	protein_coding	6487	ST3GAL3	0.573989	0.35827	195	19.53	1.49697e-11	rs2819336;rs142328051;rs4314918	5	1	44166495	44401831	474	22	604030	6.5128	3.6881e-11	ST3GAL3
256	ENSG00000126214	IG	KLC1	14	104028233	104167888	1	protein_coding	3831	KLC1	0.514955	NA	81	14.34	3.13514e-10	rs10129426;rs12889303;rs12891477	159	14	104023233	104172888	326	17	604030	5.5498	1.4304e-08	KLC1
257	ENSG00000126215	IG	XRCC3	14	104163946	104181841	-1	protein_coding	7517	XRCC3	6.31833e-08	0.467663	20	6.488	7.86128e-10	rs12891477;rs12889303;rs12879501	159	14	104158946	104186841	48	9	604030	5.6954	6.1543e-09	XRCC3
258	ENSG00000128268	IG	MGAT3	22	39853349	39888199	1	protein_coding	4248	MGAT3	0.46018	-0.365142	40	9.584	4.39086e-11	rs5995735;rs2899319;rs4821903	197	22	39848349	39893199	57	16	604030	6.9404	1.9545e-12	MGAT3
259	ENSG00000128272	IG	ATF4	22	39915700	39918691	1	protein_coding	468	ATF4	0.411468	-0.241367	17	21.2	1.28311e-08	rs738288;rs4821903	197	22	39910700	39923691	17	3	604030	4.8245	7.0177e-07	ATF4
260	ENSG00000128573	IG	FOXP2	7	113726382	114333827	1	protein_coding	93986	FOXP2	0.996179	-0.404517	194	19.38	1.40405e-11	rs1450833;rs2049603;rs12537376;rs10228350;rs1859100	104	7	113721382	114338827	752	41	604030	7.256	1.9934e-13	FOXP2
261	ENSG00000128594	IG	LRRC4	7	127667124	127672160	-1	protein_coding	64101	LRRC4	0.877361	-0.672173	12	9.582	5.7628e-11	rs2582717;rs35660964;rs17151739	105	7	127662124	127677160	16	7	604030	5.7347	4.8836e-09	LRRC4
262	ENSG00000128595	IG	CALU	7	128379346	128411861	1	protein_coding	813	CALU	0.44714	-0.157876	6	15.86	2.32117e-10	rs113520408	106	7	128374346	128416861	100	10	604030	4.8398	6.499e-07	CALU
263	ENSG00000128617	IG	OPN1SW	7	128412545	128415844	-1	protein_coding	611	OPN1SW	0.369091	0.297738	3	15.86	2.32117e-10	rs113520408	106	7	128407545	128420844	32	7	604030	4.8574	5.9457e-07	OPN1SW
264	ENSG00000128683	IG	GAD1	2	171669723	171717661	1	protein_coding	2571	GAD1	0.82254	0.540077	32	20.1	5.62164e-11	rs3762554;rs3764915;rs6433243;rs3791870	38	2	171664723	171722661	140	18	604030	4.2366	1.1346e-05	GAD1
265	ENSG00000128872	IG	TMOD2	15	52043758	52108565	1	protein_coding	29767	TMOD2	0.138408	-1.35446	3	11.91	3.74353e-10	rs17610835	161	15	52038758	52113565	194	11	604030	3.9965	3.214e-05	TMOD2
266	ENSG00000128891	IG	C15orf57	15	40820882	40857256	-1	protein_coding	90416	C15orf57	0.611394	0.356435	20	17.65	4.4319e-08	rs28647196;rs12437696	160	15	40815882	40862256	133	9	604030	3.3803	0.00036203	C15orf57
267	ENSG00000128917	IG	DLL4	15	41221538	41231237	1	protein_coding	54567	DLL4	0.982859	-0.553899	1	14.12	1.84009e-08	rs12441495	160	15	41216538	41236237	18	5	604030	3.8602	5.6639e-05	DLL4
268	ENSG00000128928	IG	IVD	15	40697686	40728146	1	protein_coding	3712	IVD	1.73128e-11	0.201914	5	15.02	7.31836e-09	rs2289328;rs28647196	160	15	40692686	40733146	94	9	604030	2.0473	0.020316	IVD
269	ENSG00000128944	IG	KNSTRN	15	40674922	40686447	1	protein_coding	90417	KNSTRN	3.15834e-07	0.229116	1	4.518	2.7206e-08	rs2289328	160	15	40669922	40691447	44	7	604030	2.7578	0.0029097	KNSTRN
270	ENSG00000129282	IG	MRM1	17	34958001	34965407	1	protein_coding	79922	MRM1	5.92768e-05	-0.0472211	21	13.92	3.36306e-10	rs35258073	178	17	34953001	34970407	46	5	604030	4.2391	1.122e-05	MRM1
271	ENSG00000130338	IG	TULP4	6	158733692	158932860	1	protein_coding	56995	TULP4	0.999937	1.91927	21	9.947	2.46759e-08	rs10945545	94	6	158728692	158937860	687	26	604030	4.161	1.5841e-05	TULP4
272	ENSG00000130748	IG	TMEM160	19	47549165	47551888	-1	protein_coding	54958	TMEM160	0.654856	-0.358531	28	12.23	2.38278e-09	rs889169	190	19	47544165	47556888	30	5	604030	5.4978	1.9227e-08	TMEM160
273	ENSG00000130749	IG	ZC3H4	19	47567444	47617009	-1	protein_coding	23211	ZC3H4	1	-0.85506	8	2.944	6.61928e-08	rs889169	190	19	47562444	47622009	68	6	604030	3.3769	0.00036648	ZC3H4
274	ENSG00000130751	IG	NPAS1	19	47523077	47549033	1	protein_coding	4861	NPAS1	0.916473	NA	22	12.23	2.38278e-09	rs889169	190	19	47518077	47554033	37	11	604030	5.3852	3.6179e-08	NPAS1
275	ENSG00000131188	IG	PRR7	5	176873446	176883283	1	protein_coding	80758	PRR7	0.724989	NA	33	20.4	2.13167e-09	rs335433	82	5	176868446	176888283	25	4	604030	5.6695	7.161e-09	PRR7
276	ENSG00000131495	IG	NDUFA2	5	140018325	140027370	-1	protein_coding	4695	NDUFA2	0.339537	-0.162257	26	10.79	2.78666e-09	rs3776130	79	5	140013325	140032370	40	5	604030	5.7844	3.6389e-09	NDUFA2
277	ENSG00000131503	IG	ANKHD1	5	139781399	139929163	1	protein_coding	54882	ANKHD1	1	-0.720499	29	33	1.66806e-07	rs4150196	79	5	139776399	139934163	116	16	604030	5.1069	1.6375e-07	ANKHD1
278	ENSG00000131558	IG	EXOC4	7	132937829	133751342	1	protein_coding	60412	EXOC4	0.000726958	0.416473	604	20.3	4.11725e-15	rs11977339;rs6973256;rs4731992;rs6961517;rs1030268;rs10258052;rs6949760;rs12531707	107	7	132932829	133756342	1321	30	604030	8.7277	1.2996e-18	EXOC4
279	ENSG00000132613	IG	MTSS1L	16	70695107	70719969	-1	protein_coding	92154	MTSS1L	0.869861	NA	27	7.482	1.05142e-06	rs55837830	173	16	70690107	70724969	64	13	604030	4.5305	2.9419e-06	MTSS1L
280	ENSG00000132768	IG	DPH2	1	44435672	44439041	1	protein_coding	1802	DPH2	0.00684675	0.10353	14	9.536	1.22706e-10	rs4314918;rs142328051	5	1	44430672	44444041	17	3	604030	5.7712	3.9361e-09	DPH2
281	ENSG00000134243	IG	SORT1	1	109852192	109940573	-1	protein_coding	6272	SORT1	0.999927	-1.34619	92	18.7	4.10182e-14	rs407102;rs3738772;rs569670;rs464218	13	1	109847192	109945573	127	9	604030	7.004	1.2437e-12	SORT1
282	ENSG00000134532	IG	SOX5	12	23682440	24103966	-1	protein_coding	6660	SOX5	0.999399	-0.598077	3	0.523	1.54227e-08	rs2955526	140	12	23677440	24108966	953	98	604030	4.1334	1.7874e-05	SOX5
283	ENSG00000134569	IG	LRP4	11	46878419	46940193	-1	protein_coding	4038	LRP4	0.100209	0.314362	35	18.99	5.30289e-11	rs3136469	133	11	46873419	46945193	89	9	604030	5.8169	2.9978e-09	LRP4
284	ENSG00000134571	IG	MYBPC3	11	47352957	47374253	-1	protein_coding	4607	MYBPC3	1.35054e-06	-0.432352	48	14.21	1.05415e-10	rs17790804;rs7948705;rs4752856	133	11	47347957	47379253	60	12	604030	5.5737	1.247e-08	MYBPC3
285	ENSG00000134574	IG	DDB2	11	47236493	47260767	1	protein_coding	1643	DDB2	0.00511791	0.677015	2	10.15	4.62658e-10	rs3136469;rs17790804	133	11	47231493	47265767	78	10	604030	3.8789	5.2461e-05	DDB2
286	ENSG00000134575	IG	ACP2	11	47260853	47270457	-1	protein_coding	53	ACP2	0.000525977	-0.370782	1	4.003	0.000241749	rs17790804	133	11	47255853	47275457	48	6	604030	3.7328	9.4667e-05	ACP2
287	ENSG00000134986	IG	NREP	5	110998318	111333161	-1	protein_coding	9315	NREP	0.563643	0.149146	9	9.774	4.82244e-10	rs26046	77	5	110993318	111338161	872	50	604030	3.4876	0.00024372	NREP
288	ENSG00000135248	IG	FAM71F1	7	128349115	128371797	1	protein_coding	84691	FAM71F1	8.94982e-06	1.12601	2	9.294	1.61714e-08	rs113520408	106	7	128344115	128376797	119	21	604030	2.7556	0.0029296	FAM71F1
289	ENSG00000135537	IG	LACE1	6	108616098	108847999	1	protein_coding	246269	LACE1	2.79301e-06	-1.7937	4	3.97	4.93202e-09	rs9486900	91	6	108611098	108852999	337	20	604030	3.9433	4.0188e-05	LACE1
290	ENSG00000135631	IG	RAB11FIP5	2	73300510	73383849	-1	protein_coding	26056	RAB11FIP5	0.00267592	0.325552	94	13.59	5.4707e-09	rs6732160	24	2	73295510	73388849	259	18	604030	5.8168	2.9997e-09	RAB11FIP5
291	ENSG00000135636	IG	DYSF	2	71680852	71913898	1	protein_coding	8291	DYSF	1.00255e-15	0.998737	3	5.978	2.12323e-07	rs4852252	23	2	71675852	71918898	729	86	604030	1.6652	0.047939	DYSF
292	ENSG00000136448	IG	NMT1	17	43128978	43186384	1	protein_coding	4836	NMT1	0.998501	0.0324477	47	21.3	3.60092e-09	rs11871043	179	17	43123978	43191384	191	18	604030	5.5581	1.3639e-08	NMT1
293	ENSG00000136535	IG	TBR1	2	162272605	162282381	1	protein_coding	10716	TBR1	0.993588	-1.35576	2	15.68	8.83285e-09	rs116295561	35	2	162267605	162287381	21	5	604030	4.926	4.1956e-07	TBR1
294	ENSG00000136560	IG	TANK	2	161993419	162092732	1	protein_coding	10010	TANK	0.943798	-0.173838	25	20.2	3.87058e-12	rs2358016;rs197261;rs116295561	35	2	161988419	162097732	153	11	604030	3.4044	0.00033152	TANK
295	ENSG00000137288	IG	UQCC2	6	33662070	33679504	-1	protein_coding	84300	UQCC2	0.0595477	0.254208	82	20.2	2.90763e-08	rs4713675;rs4713656;rs482786	86	6	33657070	33684504	112	8	604030	4.753	1.0022e-06	UQCC2
296	ENSG00000137812	IG	CASC5	15	40886218	40956540	1	protein_coding	57082	CASC5	0.0237167	-0.405849	48	21.9	2.2043e-08	rs12437696;rs28647196	160	15	40881218	40961540	155	12	604030	4.637	1.7673e-06	CASC5
297	ENSG00000137824	IG	RMDN3	15	41028082	41048049	-1	protein_coding	55177	RMDN3	0.0237796	-0.742079	41	10.11	3.12829e-06	rs28647196;rs12437696	160	15	41023082	41053049	51	8	604030	4.6112	2.0017e-06	RMDN3
298	ENSG00000137880	IG	GCHFR	15	41056218	41059906	1	protein_coding	2644	GCHFR	0.0418969	-0.0302973	5	9.634	3.93974e-06	rs12437696;rs28647196	160	15	41051218	41064906	22	6	604030	3.1458	0.00082815	GCHFR
299	ENSG00000138095	IG	LRPPRC	2	44113647	44223144	-1	protein_coding	10128	LRPPRC	0.000433778	-0.577712	85	15.09	7.06737e-10	rs13421545	20	2	44108647	44228144	322	18	604030	5.6887	6.3987e-09	LRPPRC
300	ENSG00000138594	IG	TMOD3	15	52121825	52239492	1	protein_coding	29766	TMOD3	0.804646	-0.662943	2	3.799	1.86062e-08	rs74773812;rs17610835	161	15	52116825	52244492	276	8	604030	3.2809	0.00051734	TMOD3
301	ENSG00000138621	IG	PPCDC	15	75315896	75409803	1	protein_coding	60490	PPCDC	0.000879601	-0.573317	41	12.31	1.6089e-08	rs7181261	162	15	75310896	75414803	261	14	604030	3.8508	5.8877e-05	PPCDC
302	ENSG00000138777	IG	PPA2	4	106290234	106395238	-1	protein_coding	27068	PPA2	9.23379e-06	0.321968	112	15.27	5.6753e-10	rs2636699;rs2713871	64	4	106285234	106400238	409	18	604030	5.3446	4.5301e-08	PPA2
303	ENSG00000138821	IG	SLC39A8	4	103172198	103352415	-1	protein_coding	64116	SLC39A8	0.891567	-0.202749	81	23.1	2.7752e-25	rs57957741;rs151401;rs12649383;rs13135092;rs9992479;rs173048;rs13105581	63	4	103167198	103357415	512	28	604030	5.5904	1.1331e-08	SLC39A8
304	ENSG00000139531	IG	SUOX	12	56390964	56400425	1	protein_coding	6821	SUOX	0.00208477	0.565694	15	21.2	1.90464e-11	rs773109;rs10876870	142	12	56385964	56405425	22	5	604030	5.8913	1.9153e-09	SUOX
305	ENSG00000139549	IG	DHH	12	49483204	49488602	-1	protein_coding	50846	DHH	0.259714	-0.226342	7	3.455	2.38472e-14	rs12298884;rs10875914;rs3741619	141	12	49478204	49493602	15	4	604030	5.5786	1.2123e-08	DHH
306	ENSG00000139910	IG	NOVA1	14	26912299	27066960	-1	protein_coding	4857	NOVA1	0.977722	-0.0577087	165	17.15	6.65835e-09	rs178217	150	14	26907299	27071960	225	10	604030	5.2673	6.9219e-08	NOVA1
307	ENSG00000139990	IG	DCAF5	14	69517598	69619867	-1	protein_coding	8816	DCAF5	0.999969	-1.0373	62	13.91	2.3571e-09	rs7148045;rs17106817	156	14	69512598	69624867	169	18	604030	6.1921	2.9692e-10	DCAF5
308	ENSG00000140280	IG	LYSMD2	15	52015208	52043782	-1	protein_coding	256586	LYSMD2	0.256649	-0.111291	1	2.511	5.41788e-10	rs17610835	161	15	52010208	52048782	106	8	604030	3.688	0.00011303	LYSMD2
309	ENSG00000140320	IG	BAHD1	15	40731920	40760441	1	protein_coding	22893	BAHD1	0.99193	0.199951	9	22.8	1.14984e-08	rs2289328;rs28647196	160	15	40726920	40765441	32	8	604030	3.6901	0.0001121	BAHD1
310	ENSG00000140323	IG	DISP2	15	40650436	40663257	1	protein_coding	85455	DISP2	0.0162512	0.572682	13	8.903	1.19726e-08	rs2289328	160	15	40645436	40668257	57	11	604030	3.9126	4.5645e-05	DISP2
311	ENSG00000140553	IG	UNC45A	15	91473410	91497323	1	protein_coding	55898	UNC45A	9.49307e-08	0.0630994	4	8.823	1.23289e-05	rs4522397	164	15	91468410	91502323	92	11	604030	2.0097	0.022233	UNC45A
312	ENSG00000140598	IG	EFTUD1	15	82422571	82555104	-1	protein_coding	79631	EFTUD1	0.0336557	-0.603111	91	23.3	2.66215e-09	rs4778988;rs2665103;rs17158413	163	15	82417571	82560104	393	29	604030	5.9577	1.2787e-09	EFTUD1
313	ENSG00000140832	IG	MARVELD3	16	71660064	71676017	1	protein_coding	91862	MARVELD3	0.000303794	0.0575293	20	16.1	7.78389e-08	rs61160783	174	16	71655064	71681017	45	7	604030	5.9207	1.603e-09	MARVELD3
314	ENSG00000140835	IG	CHST4	16	71559136	71572649	1	protein_coding	10164	CHST4	5.59232e-09	-0.0369774	7	2.318	4.8703e-09	rs61160783;rs310333	174	16	71554136	71577649	26	9	604030	3.0758	0.0010499	CHST4
315	ENSG00000141034	IG	GID4	17	17942606	17971718	1	protein_coding	79018	GID4	0.937456	-1.87294	4	5.408	1.98894e-06	rs4925114	176	17	17937606	17976718	66	5	604030	4.6719	1.4921e-06	GID4
316	ENSG00000141101	IG	NOB1	16	69775770	69788843	-1	protein_coding	28987	NOB1	8.61136e-08	-0.798436	4	3.046	0.000426557	rs4985445	172	16	69770770	69793843	45	9	604030	3.3588	0.00039138	NOB1
317	ENSG00000141140	IG	MYO19	17	34851477	34899284	-1	protein_coding	80179	MYO19	2.43129e-18	-0.971041	47	22.1	4.33617e-10	rs35258073	178	17	34846477	34904284	103	11	604030	4.3548	6.6597e-06	MYO19
318	ENSG00000141431	IG	ASXL3	18	31158579	31331156	1	protein_coding	80816	ASXL3	0.999977	-1.64461	1	0.438	2.05312e-08	rs1493912	184	18	31153579	31336156	356	22	604030	5.224	8.7566e-08	ASXL3
319	ENSG00000142700	IG	DMRTA2	1	50883222	50889172	-1	protein_coding	63950	DMRTA2	NA	-1.15902	9	17.59	9.80298e-08	rs13376700	6	1	50878222	50894172	24	5	604030	5.2385	8.0952e-08	DMRTA2
320	ENSG00000142949	IG	PTPRF	1	43990858	44089343	1	protein_coding	5792	PTPRF	0.999998	-1.11692	94	18.13	4.83601e-10	rs2819336;rs3001723	5	1	43985858	44094343	238	17	604030	5.3665	4.0129e-08	PTPRF
321	ENSG00000143028	IG	SYPL2	1	110009180	110024759	1	protein_coding	284612	SYPL2	0.0167711	0.437866	58	19.2	8.50183e-13	rs407102;rs569670;rs3738772;rs464218	13	1	110004180	110029759	67	5	604030	7.1151	5.5905e-13	SYPL2
322	ENSG00000143106	IG	PSMA5	1	109941653	109969062	-1	protein_coding	5686	PSMA5	0.974256	-1.08409	43	18.7	4.38512e-13	rs407102;rs569670;rs3738772;rs464218	13	1	109936653	109974062	52	7	604030	7.0741	7.519e-13	PSMA5
323	ENSG00000143369	IG	ECM1	1	150480538	150486265	1	protein_coding	1893	ECM1	7.32851e-08	0.615279	41	15.79	1.55902e-11	rs509345;rs59898460	15	1	150475538	150491265	34	6	604030	6.3638	9.8383e-11	ECM1
324	ENSG00000143374	IG	TARS2	1	150459887	150480078	1	protein_coding	80222	TARS2	1.87456e-08	0.846507	70	15.79	1.99605e-11	rs509345;rs59898460	15	1	150454887	150485078	89	8	604030	6.0315	8.1226e-10	TARS2
325	ENSG00000143382	IG	ADAMTSL4	1	150521884	150533413	1	protein_coding	54507	ADAMTSL4	7.08735e-16	-0.228888	3	3.697	4.89973e-06	rs59898460;rs509345	15	1	150516884	150538413	33	10	604030	0.44669	0.32755	ADAMTSL4
326	ENSG00000143702	IG	CEP170	1	243287730	243418650	-1	protein_coding	9859	CEP170	NA	-1.48228	72	16.54	8.43526e-10	rs12080277;rs7535162	18	1	243282730	243423650	166	13	604030	5.4865	2.0501e-08	CEP170
327	ENSG00000144035	IG	NAT8	2	73867959	73869520	-1	protein_coding	9027	NAT8	0.0756517	0.106774	10	13.27	0.000116227	rs6546827	24	2	73862959	73874520	34	4	604030	3.579	0.00017243	NAT8
328	ENSG00000144057	IG	ST6GAL2	2	107418056	107503564	-1	protein_coding	84620	ST6GAL2	0.0149364	1.21806	2	15.76	3.90983e-08	rs1034811	26	2	107413056	107508564	308	20	604030	2.6782	0.0037005	ST6GAL2
329	ENSG00000144218	IG	AFF3	2	100162323	100759201	-1	protein_coding	3899	AFF3	0.998913	-2.07875	111	20.7	2.26869e-10	rs4850917;rs34795510;rs13001130;rs9653442;rs12712072	25	2	100157323	100764201	1174	46	604030	5.7905	3.5086e-09	AFF3
330	ENSG00000144229	IG	THSD7B	2	137523115	138435287	1	protein_coding	80731	THSD7B	5.65285e-06	NA	16	14.14	1.66861e-08	rs2558096	28	2	137518115	138440287	2976	97	604030	4.9566	3.5862e-07	THSD7B
331	ENSG00000144290	IG	SLC4A10	2	162280843	162841792	1	protein_coding	57282	SLC4A10	0.00263554	-1.24763	53	17.22	1.3852e-14	rs116295561;rs2909457;rs2284871	35	2	162275843	162846792	1082	23	604030	5.2154	9.1693e-08	SLC4A10
332	ENSG00000144381	IG	HSPD1	2	198351305	198381461	-1	protein_coding	3329	HSPD1	0.985208	-0.813832	9	12.46	6.26969e-07	rs13027136	40	2	198346305	198386461	37	6	604030	4.0878	2.1774e-05	HSPD1
333	ENSG00000144821	IG	MYH15	3	108099216	108248169	-1	protein_coding	22989	MYH15	4.73936e-39	-0.0236116	10	8.055	3.09968e-08	rs62268046	53	3	108094216	108253169	362	32	604030	3.5941	0.00016277	MYH15
334	ENSG00000145020	IG	AMT	3	49454211	49460186	-1	protein_coding	275	AMT	0.000569475	-0.0226371	38	19.06	2.02634e-25	rs2099526;rs6784820;rs1800668;rs6774721;rs56306491;rs11716948	48	3	49449211	49465186	22	5	604030	7.9284	1.1102e-15	AMT
335	ENSG00000145022	IG	TCTA	3	49449639	49453908	1	protein_coding	6988	TCTA	0.0132648	-0.595941	35	19.06	1.76635e-25	rs2099526;rs6774721;rs1800668;rs6784820	48	3	49444639	49458908	17	4	604030	7.8865	1.5543e-15	TCTA
336	ENSG00000145029	IG	NICN1	3	49460379	49466759	-1	protein_coding	84276	NICN1	0.257246	-1.08729	39	19.06	1.75674e-25	rs1800668;rs6784820;rs2099526;rs6774721;rs56306491;rs11716948	48	3	49455379	49471759	24	5	604030	7.8482	2.1094e-15	NICN1
337	ENSG00000145040	IG	UCN2	3	48599160	48601206	-1	protein_coding	90226	UCN2	0.157236	0.00632673	2	6.878	2.59142e-07	rs56306491;rs7631574	48	3	48594160	48606206	12	6	604030	4.9546	3.6242e-07	UCN2
338	ENSG00000145075	IG	CCDC39	3	180320646	180588793	-1	protein_coding	339829	CCDC39	5.10299e-05	-0.233426	128	17.9	3.42517e-08	rs13069244;rs9290707	55	3	180315646	180593793	567	33	604030	4.7879	8.4255e-07	CCDC39
339	ENSG00000145191	IG	EIF2B5	3	183852826	184402546	1	protein_coding	8893	EIF2B5	0.996712	-0.0227675	14	16.67	3.6878e-08	rs73189617	56	3	183847826	184407546	1616	144	604030	3.9468	3.9602e-05	EIF2B5
340	ENSG00000145723	IG	GIN1	5	102421704	102455855	-1	protein_coding	54826	GIN1	0.00667768	0.344487	3	8.472	2.30272e-09	rs35658696;rs74944275	75	5	102416704	102460855	117	4	604030	3.5332	0.00020524	GIN1
341	ENSG00000145725	IG	PPIP5K2	5	102455853	102548500	1	protein_coding	23262	PPIP5K2	4.05312e-10	-0.150605	4	15.06	4.46527e-09	rs74944275;rs35658696	75	5	102450853	102553500	109	7	604030	3.4848	0.00024624	PPIP5K2
342	ENSG00000145730	IG	PAM	5	102089685	102366809	1	protein_coding	5066	PAM	0.0304444	-0.280887	8	29.4	9.109e-10	rs35658696	75	5	102084685	102371809	500	19	604030	3.4426	0.00028806	PAM
343	ENSG00000145996	IG	CDKAL1	6	20534688	21232635	1	protein_coding	54901	CDKAL1	0.57765	0.904338	32	12.49	1.14537e-09	rs6456381	84	6	20529688	21237635	2010	70	604030	4.8796	5.3164e-07	CDKAL1
344	ENSG00000146007	IG	ZMAT2	5	140078265	140086248	1	protein_coding	153527	ZMAT2	0.971434	-0.225028	32	15.31	2.12956e-09	rs3776130	79	5	140073265	140091248	24	3	604030	6.0575	6.911e-10	ZMAT2
345	ENSG00000146555	IG	SDK1	7	3341080	4308632	1	protein_coding	221935	SDK1	0.005016	2.23971	454	16.57	3.27604e-09	rs4722705;rs10259354;rs2705600;rs2880088	95	7	3336080	4313632	3446	100	604030	8.1353	2.0548e-16	SDK1
346	ENSG00000146676	IG	PURB	7	44915896	44924960	-1	protein_coding	5814	PURB	0.605935	-2.57194	1	5.849	NA	rs1050331	99	7	44910896	44929960	30	6	604030	4.3756	6.0557e-06	PURB
347	ENSG00000148219	IG	ASTN2	9	119187504	120177348	-1	protein_coding	23245	ASTN2	0.989172	NA	4	7.687	6.92916e-09	rs6478241	124	9	119182504	120182348	2807	133	604030	6.0648	6.606e-10	ASTN2
348	ENSG00000148343	IG	FAM73B	9	131798900	131834361	1	protein_coding	84895	FAM73B	0.00351897	-1.30063	4	3.014	9.01315e-07	rs2005079	126	9	131793900	131839361	45	9	604030	1.7423	0.040732	FAM73B
349	ENSG00000149091	IG	DGKZ	11	46354455	46402104	1	protein_coding	8525	DGKZ	0.998143	-0.438701	3	7.558	5.32196e-11	rs3136469	133	11	46349455	46407104	56	10	604030	5.0278	2.4808e-07	DGKZ
350	ENSG00000149177	IG	PTPRJ	11	48002113	48189670	1	protein_coding	5795	PTPRJ	2.38654e-05	NA	17	18.06	4.1419e-06	rs17790804	133	11	47997113	48194670	315	18	604030	4.1856	1.4223e-05	PTPRJ
351	ENSG00000149179	IG	C11orf49	11	46958240	47185936	1	protein_coding	79096	C11orf49	5.45468e-07	0.564558	11	11.47	4.4103e-10	rs3136469	133	11	46953240	47190936	286	15	604030	3.2957	0.00049089	C11orf49
352	ENSG00000149182	IG	ARFGAP2	11	47185848	47198676	-1	protein_coding	84364	ARFGAP2	0.562991	-0.150782	2	18.88	3.25421e-10	rs3136469	133	11	47180848	47203676	42	9	604030	3.5193	0.00021633	ARFGAP2
353	ENSG00000149187	IG	CELF1	11	47487496	47587121	-1	protein_coding	10658	CELF1	0.998617	-0.376216	57	17.63	7.27697e-13	rs17790804;rs4752856;rs7948705	133	11	47482496	47592121	117	19	604030	7.2674	1.8324e-13	CELF1
354	ENSG00000149294	IG	NCAM1	11	112831997	113149158	1	protein_coding	4684	NCAM1	NA	NA	111	14.71	2.7838e-10	rs7105462	138	11	112826997	113154158	862	50	604030	5.7253	5.1636e-09	NCAM1
355	ENSG00000150394	IG	CDH8	16	61681146	62070939	-1	protein_coding	1006	CDH8	0.997464	1.66171	58	19.83	1.86497e-08	rs9940030	171	16	61676146	62075939	806	45	604030	4.75	1.0173e-06	CDH8
356	ENSG00000151090	IG	THRB	3	24158651	24536773	-1	protein_coding	7068	THRB	0.994542	-1.11963	1	6.048	1.28911e-10	rs6801153	47	3	24153651	24541773	971	101	604030	4.8544	6.0371e-07	THRB
357	ENSG00000151164	IG	RAD9B	12	110939460	110969891	1	protein_coding	144715	RAD9B	3.62699e-05	-0.761697	46	11.49	9.82505e-10	rs59574270;rs12313068	147	12	110934460	110974891	55	7	604030	5.5997	1.0736e-08	RAD9B
358	ENSG00000151320	IG	AKAP6	14	32798479	33300567	1	protein_coding	9472	AKAP6	0.999937	-0.797217	44	17.32	4.75485e-09	rs2239647;rs7146202	152	14	32793479	33305567	1380	119	604030	3.65	0.00013114	AKAP6
359	ENSG00000151338	IG	MIPOL1	14	37667118	38021566	1	protein_coding	145282	MIPOL1	6.81656e-06	0.32318	185	20.6	2.6174e-07	rs9635195	153	14	37662118	38026566	485	14	604030	4.2711	9.7249e-06	MIPOL1
360	ENSG00000152430	IG	BOLL	2	198591603	198651486	-1	protein_coding	66037	BOLL	0.00790218	-1.24188	29	11.55	8.64257e-08	rs13027136	40	2	198586603	198656486	86	10	604030	4.773	9.0748e-07	BOLL
361	ENSG00000152818	IG	UTRN	6	144606837	145174170	1	protein_coding	7402	UTRN	2.96803e-09	-0.121019	21	11.08	1.81468e-08	rs6926377	93	6	144601837	145179170	1051	62	604030	3.8508	5.8864e-05	UTRN
362	ENSG00000153064	IG	BANK1	4	102332443	102995969	1	protein_coding	55024	BANK1	1.76433e-10	-0.305251	12	3.926	3.10246e-18	rs13126505;rs17199964;rs13125328;rs13135092	63	4	102327443	103000969	1549	68	604030	3.1916	0.00070742	BANK1
363	ENSG00000154654	IG	NCAM2	21	22370633	22915650	1	protein_coding	4685	NCAM2	0.922157	-0.722632	83	17.95	3.09556e-08	rs1444356	195	21	22365633	22920650	1551	82	604030	4.2262	1.1886e-05	NCAM2
364	ENSG00000154678	IG	PDE1C	7	31790793	32338941	-1	protein_coding	5137	PDE1C	0.000270704	0.427654	70	16.42	1.29824e-09	rs10233473;rs9771228	98	7	31785793	32343941	1866	107	604030	4.2614	1.0157e-05	PDE1C
365	ENSG00000154822	IG	PLCL2	3	16844159	17132086	1	protein_coding	23228	PLCL2	0.999119	NA	45	13.47	7.82647e-10	rs6773869;rs73139274	46	3	16839159	17137086	739	33	604030	4.3678	6.2762e-06	PLCL2
366	ENSG00000154975	IG	CA10	17	49707674	50237377	-1	protein_coding	56934	CA10	0.973118	-1.57579	12	15.05	2.17004e-07	rs11079993	181	17	49702674	50242377	1172	61	604030	2.5574	0.0052723	CA10
367	ENSG00000155093	IG	PTPRN2	7	157331750	158380480	-1	protein_coding	5799	PTPRN2	0.0165572	0.264797	32	8.511	5.34606e-09	rs77530563;rs1009950	109	7	157326750	158385480	3508	207	604030	6.03	8.1998e-10	PTPRN2
368	ENSG00000156395	IG	SORCS3	10	106400859	107024993	1	protein_coding	22986	SORCS3	0.325134	0.170375	48	20.6	2.88474e-11	rs11599236;rs12250380	130	10	106395859	107029993	1741	45	604030	4.9695	3.3557e-07	SORCS3
369	ENSG00000156427	IG	FGF18	5	170846660	170884627	1	protein_coding	8817	FGF18	0.175827	NA	8	18.6	3.01378e-08	rs34772405	81	5	170841660	170889627	104	18	604030	3.3311	0.00043254	FGF18
370	ENSG00000157212	IG	PAXIP1	7	154735397	154794794	-1	protein_coding	22976	PAXIP1	0.999932	NA	30	11.21	6.87374e-11	rs2293259	108	7	154730397	154799794	122	7	604030	4.1702	1.5214e-05	PAXIP1
371	ENSG00000157368	IG	IL34	16	70613798	70694585	1	protein_coding	146433	IL34	0.114216	0.46409	9	7.325	2.61104e-06	rs55837830	173	16	70608798	70699585	228	16	604030	3.1377	0.00085134	IL34
372	ENSG00000157429	IG	ZNF19	16	71498453	71598992	-1	protein_coding	7567	ZNF19	1.78277e-05	-0.369655	18	12.16	3.38721e-09	rs61160783;rs310333;rs2434885	174	16	71493453	71603992	162	21	604030	3.6242	0.0001449	ZNF19
373	ENSG00000157613	IG	CREB3L1	11	46299212	46342972	1	protein_coding	90993	CREB3L1	0.399379	NA	3	0.746	1.90126e-05	rs3136469	133	11	46294212	46347972	77	12	604030	3.6254	0.00014426	CREB3L1
374	ENSG00000158092	IG	NCK1	3	136581050	136668665	1	protein_coding	4690	NCK1	0.00103503	-0.568989	9	16.5	3.66435e-10	rs9810051;rs28370972	54	3	136576050	136673665	202	7	604030	2.4901	0.0063855	NCK1
375	ENSG00000158321	IG	AUTS2	7	69063905	70258054	1	protein_coding	26053	AUTS2	0.996187	-0.774736	466	21.3	4.10438e-13	rs117463770;rs12698821;rs7792964;rs11766392;rs2006810;rs3113262;rs11972765;rs35342186;rs2007481	100	7	69058905	70263054	2213	72	604030	8.4535	1.4131e-17	AUTS2
376	ENSG00000158445	IG	KCNB1	20	47980414	48099184	-1	protein_coding	3745	KCNB1	0.982588	-3.11667	1	0.981	1.92387e-08	rs4810951	194	20	47975414	48104184	386	35	604030	2.728	0.0031862	KCNB1
377	ENSG00000158825	IG	CDA	1	20915441	20945401	1	protein_coding	978	CDA	0.787228	0.564936	1	0.044	3.11206e-06	rs6676960	1	1	20910441	20950401	185	21	604030	1.1503	0.12502	CDA
378	ENSG00000159208	IG	C1orf51	1	150254953	150259505	1	protein_coding	148523	C1orf51	0.804528	0.11871	32	9.482	3.88205e-10	rs59898460;rs509345	15	1	150249953	150264505	24	4	604030	4.3757	6.0533e-06	C1orf51
379	ENSG00000159214	IG	CCDC24	1	44457031	44462200	1	protein_coding	149473	CCDC24	2.01106e-08	-0.436775	4	16	2.68977e-08	rs142328051;rs4314918	5	1	44452031	44467200	24	6	604030	4.3909	5.6437e-06	CCDC24
380	ENSG00000159314	IG	ARHGAP27	17	43471275	43511787	-1	protein_coding	201176	ARHGAP27	0.00125584	-0.761628	90	18.95	1.16089e-08	rs242559;rs3845202	179	17	43466275	43516787	128	7	604030	5.8818	2.0287e-09	ARHGAP27
381	ENSG00000159958	IG	TNFRSF13C	22	42321045	42322822	-1	protein_coding	115650	TNFRSF13C	0.641055	-0.0639812	4	5.231	2.29328e-08	rs62236533;rs144242396	198	22	42316045	42327822	23	3	604030	1.5624	0.059099	TNFRSF13C
382	ENSG00000161714	IG	PLCD3	17	43186335	43210721	-1	protein_coding	113026	PLCD3	0.000143297	NA	12	21.3	1.59344e-09	rs11871043;rs12946454;rs7405472	179	17	43181335	43215721	72	17	604030	4.3314	7.4096e-06	PLCD3
383	ENSG00000161896	IG	IP6K3	6	33689444	33714762	-1	protein_coding	117283	IP6K3	0.0485339	1.72324	55	22.1	1.74226e-09	rs4713675;rs482786;rs4713656	86	6	33684444	33719762	138	18	604030	5.3441	4.5424e-08	IP6K3
384	ENSG00000161904	IG	LEMD2	6	33738979	33756913	-1	protein_coding	221496	LEMD2	0.302373	0.39292	24	16.62	6.10336e-07	rs482786	86	6	33733979	33761913	104	10	604030	3.7098	0.00010373	LEMD2
385	ENSG00000162267	IG	ITIH3	3	52828784	52843025	1	protein_coding	3699	ITIH3	6.66881e-12	0.023185	47	25.1	1.54136e-09	rs12486554;rs6778735;rs9879090;rs6798941	49	3	52823784	52848025	38	5	604030	5.5624	1.3303e-08	ITIH3
386	ENSG00000162517	IG	PEF1	1	32095463	32110497	-1	protein_coding	553115	PEF1	0.323497	-0.594353	42	18.53	3.26589e-10	rs4949457;rs3753614	3	1	32090463	32115497	41	5	604030	6.0792	6.0403e-10	PEF1
387	ENSG00000162545	IG	CAMK2N1	1	20808884	20812713	-1	protein_coding	55450	CAMK2N1	0.138563	NA	11	11.88	5.7438e-09	rs6676960;rs12094563;rs12073420	1	1	20803884	20817713	20	6	604030	5.0489	2.2222e-07	CAMK2N1
388	ENSG00000162552	IG	WNT4	1	22443798	22470462	-1	protein_coding	54361	WNT4	0.153838	0.856327	26	14.39	3.82615e-08	rs11584458	2	1	22438798	22475462	107	17	604030	5.2381	8.1113e-08	WNT4
389	ENSG00000162650	IG	ATXN7L2	1	110026101	110035426	1	protein_coding	127002	ATXN7L2	0.718955	NA	26	19.2	1.11041e-12	rs407102;rs569670;rs3738772;rs464218	13	1	110021101	110040426	27	5	604030	7.1398	4.6746e-13	ATXN7L2
390	ENSG00000162944	IG	RFTN2	2	198432948	198540769	-1	protein_coding	130132	RFTN2	0.00207696	0.166398	50	12.13	2.97384e-08	rs13027136	40	2	198427948	198545769	181	12	604030	4.8584	5.9168e-07	RFTN2
391	ENSG00000162989	IG	KCNJ3	2	155554811	155714863	1	protein_coding	3760	KCNJ3	0.989708	0.283383	24	12.4	3.17473e-09	rs6744254	32	2	155549811	155719863	451	49	604030	4.8038	7.7843e-07	KCNJ3
392	ENSG00000163125	IG	RPRD2	1	150335567	150449042	1	protein_coding	23248	RPRD2	0.999977	-0.208277	190	14.28	1.60404e-10	rs509345;rs59898460	15	1	150330567	150454042	339	12	604030	5.5439	1.4786e-08	RPRD2
393	ENSG00000163257	IG	DCAF16	4	17802278	17812381	-1	protein_coding	54876	DCAF16	0.00409866	-0.845258	36	11.45	9.39458e-10	rs6820810;rs16895971	59	4	17797278	17817381	28	4	604030	5.8467	2.5077e-09	DCAF16
394	ENSG00000163412	IG	EIF4E3	3	71724567	71803924	-1	protein_coding	317649	EIF4E3	0.0042325	-2.05486	8	8.78	2.02675e-08	rs114113354	50	3	71719567	71808924	248	33	604030	4.7063	1.2615e-06	EIF4E3
395	ENSG00000163421	IG	PROK2	3	71820807	71834357	-1	protein_coding	60675	PROK2	0.270454	-0.10809	3	3.918	2.54129e-08	rs114113354	50	3	71815807	71839357	40	10	604030	3.421	0.00031196	PROK2
396	ENSG00000163882	IG	POLR2H	3	184079506	184086384	1	protein_coding	5437	POLR2H	0.902767	NA	9	16.67	3.26438e-07	rs73189617	56	3	184074506	184091384	29	7	604030	4	3.1673e-05	POLR2H
397	ENSG00000163933	IG	RFT1	3	53122499	53164478	-1	protein_coding	91869	RFT1	3.17067e-06	0.277385	3	8.076	2.62575e-09	rs36051354	49	3	53117499	53169478	129	8	604030	1.4266	0.076842	RFT1
398	ENSG00000163935	IG	SFMBT1	3	52937588	53080766	-1	protein_coding	51460	SFMBT1	0.995894	-0.337614	168	14.31	1.95531e-09	rs6798941;rs36051354	49	3	52932588	53085766	276	13	604030	5.8138	3.0536e-09	SFMBT1
399	ENSG00000163938	IG	GNL3	3	52715172	52728508	1	protein_coding	26354	GNL3	1.5396e-09	NA	46	21.5	8.92455e-10	rs12486554;rs9879090;rs6778735	49	3	52710172	52733508	30	3	604030	5.9425	1.4035e-09	GNL3
400	ENSG00000163939	IG	PBRM1	3	52579368	52719933	-1	protein_coding	55193	PBRM1	1	NA	230	21.5	8.55812e-10	rs6778735;rs12486554;rs9879090	49	3	52574368	52724933	238	8	604030	5.8905	1.9257e-09	PBRM1
401	ENSG00000164049	IG	FBXW12	3	48413709	48442666	1	protein_coding	285231	FBXW12	1.97458e-07	0.783335	1	1.738	NA	rs56306491;rs7631574	48	3	48408709	48447666	56	2	604030	0.65717	0.25554	FBXW12
402	ENSG00000164050	IG	PLXNB1	3	48445261	48471594	-1	protein_coding	5364	PLXNB1	0.850195	NA	1	1.738	NA	rs56306491;rs7631574	48	3	48440261	48476594	25	3	604030	0.86761	0.1928	PLXNB1
403	ENSG00000164061	IG	BSN	3	49591922	49708978	1	protein_coding	8927	BSN	1	-1.28511	155	16.11	1.21855e-23	rs2099526;rs6784820;rs1800668;rs56306491;rs56116382;rs6774721;rs7628207;rs34522271;rs11716948	48	3	49586922	49713978	158	14	604030	7.4279	5.5178e-14	BSN
404	ENSG00000164062	IG	APEH	3	49711435	49721396	1	protein_coding	327	APEH	0.0132157	-0.271805	26	21	1.90498e-23	rs1800668;rs6784820;rs7628207	48	3	49706435	49726396	22	5	604030	7.4681	4.069e-14	APEH
405	ENSG00000164068	IG	RNF123	3	49726932	49758962	1	protein_coding	63891	RNF123	0.969715	-0.461991	50	22.7	1.67483e-29	rs1800668;rs6784820;rs7628207;rs56306491;rs34522271;rs2352974;rs6774721	48	3	49721932	49763962	55	8	604030	6.1094	5e-10	RNF123
406	ENSG00000164076	IG	CAMKV	3	49895421	49907655	-1	protein_coding	79012	CAMKV	0.996846	-0.638323	35	18.51	1.61387e-31	rs7628207;rs2352974;rs34522271;rs2280405;rs138397226;rs7613360;rs62260755;rs6774721;rs56306491;rs1540293;rs67627084	48	3	49890421	49912655	34	7	604030	6.1094	5e-10	CAMKV
407	ENSG00000164077	IG	MON1A	3	49946302	49967606	-1	protein_coding	84315	MON1A	0.00636811	-0.629673	28	13.15	2.59223e-25	rs2352974;rs138397226;rs7613360;rs67627084;rs13100903;rs62260755	48	3	49941302	49972606	38	8	604030	7.7451	4.774e-15	MON1A
408	ENSG00000164078	IG	MST1R	3	49924435	49941299	-1	protein_coding	4486	MST1R	1.69349e-20	-0.377645	22	18.51	2.6479e-25	rs2352974;rs138397226;rs7613360;rs62260755	48	3	49919435	49946299	25	4	604030	7.6716	8.4932e-15	MST1R
409	ENSG00000164088	IG	PPM1M	3	52279841	52284613	1	protein_coding	132160	PPM1M	0.0923289	-0.870254	3	6.647	4.46455e-05	rs12486554	49	3	52274841	52289613	19	5	604030	3.4264	0.0003058	PPM1M
410	ENSG00000164091	IG	WDR82	3	52288437	52322036	-1	protein_coding	80335	WDR82	0.923062	-0.84365	5	7.244	2.94613e-05	rs12486554	49	3	52283437	52327036	66	9	604030	3.2579	0.0005612	WDR82
411	ENSG00000164142	IG	FAM160A1	4	152330368	152584784	1	protein_coding	729830	FAM160A1	NA	-0.427301	30	12.68	1.15959e-11	rs17027798;rs62328980	67	4	152325368	152589784	511	11	604030	4.1613	1.5823e-05	FAM160A1
412	ENSG00000164893	IG	SLC7A13	8	87226281	87333375	-1	protein_coding	157724	SLC7A13	4.70689e-15	0.485244	10	6.512	8.4037e-05	rs11781016	114	8	87221281	87338375	273	19	604030	3.1276	0.00088118	SLC7A13
413	ENSG00000165392	IG	WRN	8	30891317	31031285	1	protein_coding	7486	WRN	1.96078e-16	-0.0859189	68	15.1	7.86238e-10	rs2737339;rs3024239	112	8	30886317	31036285	286	22	604030	5.6756	6.9118e-09	WRN
414	ENSG00000165861	IG	ZFYVE1	14	73436159	73493920	-1	protein_coding	53349	ZFYVE1	0.953726	0.185097	15	7.853	5.59203e-07	rs214288	157	14	73431159	73498920	264	17	604030	3.3235	0.00044446	ZFYVE1
415	ENSG00000165912	IG	PACSIN3	11	47199076	47207994	-1	protein_coding	29763	PACSIN3	0.016793	-0.514939	2	18.88	3.25421e-10	rs3136469	133	11	47194076	47212994	27	6	604030	4.1363	1.7646e-05	PACSIN3
416	ENSG00000165915	IG	SLC39A13	11	47428683	47438047	1	protein_coding	91252	SLC39A13	0.011852	-0.332419	45	21.7	4.49845e-11	rs4752856;rs10838708;rs17790804;rs7948705	133	11	47423683	47443047	44	6	604030	6.6014	2.0369e-11	SLC39A13
417	ENSG00000165916	IG	PSMC3	11	47440320	47447993	-1	protein_coding	5702	PSMC3	0.9792	-0.404697	61	14.02	4.99222e-11	rs4752856;rs10838708;rs17790804;rs7948705	133	11	47435320	47452993	43	6	604030	7.234	2.3448e-13	PSMC3
418	ENSG00000165917	IG	RAPSN	11	47459308	47470730	-1	protein_coding	5913	RAPSN	0.0326445	0.0487816	59	31	7.66986e-13	rs7948705;rs4752856;rs10838708;rs17790804	133	11	47454308	47475730	57	8	604030	6.4744	4.7591e-11	RAPSN
419	ENSG00000165923	IG	AGBL2	11	47681143	47736941	-1	protein_coding	79841	AGBL2	6.81051e-12	-0.765874	28	13.56	2.09927e-11	rs17790804;rs4752856	133	11	47676143	47741941	104	12	604030	4.953	3.6536e-07	AGBL2
420	ENSG00000166037	IG	CEP57	11	95523129	95565857	1	protein_coding	9702	CEP57	0.565432	-0.103477	109	22.1	8.37938e-09	rs602512	137	11	95518129	95570857	173	14	604030	5.4717	2.2285e-08	CEP57
421	ENSG00000166133	IG	RPUSD2	15	40861499	40866659	1	protein_coding	27079	RPUSD2	0.000105171	0.0222892	17	17.65	1.43426e-07	rs12437696;rs28647196	160	15	40856499	40871659	56	6	604030	3.3934	0.00034518	RPUSD2
422	ENSG00000166170	IG	BAG5	14	104022881	104029168	-1	protein_coding	9529	BAG5	0.0432182	-0.768927	21	10.71	3.13514e-10	rs10129426;rs12889303	159	14	104017881	104034168	25	3	604030	5.8528	2.4167e-09	BAG5
423	ENSG00000166189	IG	HPS6	10	103825147	103827792	1	protein_coding	79803	HPS6	0.301742	-0.08466	5	10.21	3.32976e-11	rs749694;rs2735421;rs77596024	129	10	103820147	103832792	19	7	604030	5.3569	4.2323e-08	HPS6
424	ENSG00000166747	IG	AP1G1	16	71762913	71843104	-1	protein_coding	164	AP1G1	0.999976	-1.06285	56	17.98	5.86588e-09	rs61160783;rs9302631	174	16	71757913	71848104	192	17	604030	5.2232	8.7918e-08	AP1G1
425	ENSG00000166888	IG	STAT6	12	57489191	57525922	-1	protein_coding	6778	STAT6	0.100775	0.0810364	24	14	2.01864e-08	rs11172113	143	12	57484191	57530922	78	14	604030	4.5219	3.0647e-06	STAT6
426	ENSG00000166896	IG	XRCC6BP1	12	58335324	58351052	1	protein_coding	91419	XRCC6BP1	0.00463367	NA	14	10.27	7.02354e-06	rs4628718	144	12	58330324	58356052	62	5	604030	3.24	0.00059769	XRCC6BP1
427	ENSG00000166965	IG	RCCD1	15	91498100	91506349	1	protein_coding	91433	RCCD1	1.62554e-05	1.98795	10	8.823	1.03434e-06	rs4522397	164	15	91493100	91511349	57	10	604030	3.4417	0.00028908	RCCD1
428	ENSG00000166971	IG	AKTIP	16	53524952	53538323	-1	protein_coding	64400	AKTIP	0.788013	-0.341576	34	10.88	9.15812e-14	rs8054299;rs2192868	170	16	53519952	53543323	30	6	604030	7.3126	1.3101e-13	AKTIP
429	ENSG00000167074	IG	TEF	22	41763337	41795330	1	protein_coding	7008	TEF	0.421036	0.114829	2	1.861	6.0911e-07	rs62236533;rs78404259	198	22	41758337	41800330	66	5	604030	2.8981	0.0018774	TEF
430	ENSG00000167077	IG	MEI1	22	42095503	42195460	1	protein_coding	150365	MEI1	1.21592e-08	0.500155	1	8.958	7.57558e-11	rs78404259	198	22	42090503	42200460	204	11	604030	2.8941	0.0019014	MEI1
431	ENSG00000167130	IG	DOLPP1	9	131843379	131852717	1	protein_coding	57171	DOLPP1	0.604059	-1.11963	29	8.39	6.56908e-07	rs2005079	126	9	131838379	131857717	25	2	604030	4.5824	2.2987e-06	DOLPP1
432	ENSG00000167183	IG	PRR15L	17	46029333	46035244	-1	protein_coding	79170	PRR15L	0.481247	0.303263	16	15.77	2.98047e-08	rs1076236	180	17	46024333	46040244	43	10	604030	4.7522	1.006e-06	PRR15L
433	ENSG00000167377	IG	ZNF23	16	71481500	71496998	-1	protein_coding	7571	ZNF23	8.37283e-07	-0.580456	15	12.16	2.34784e-06	rs61160783	174	16	71476500	71501998	45	8	604030	4.4267	4.7843e-06	ZNF23
434	ENSG00000167548	IG	KMT2D	12	49412758	49453557	-1	protein_coding	8085	KMT2D	1	-1.38904	28	18.98	1.41965e-15	rs10875914;rs12298884;rs3741619	141	12	49407758	49458557	39	6	604030	7.5835	1.682e-14	KMT2D
435	ENSG00000167550	IG	RHEBL1	12	49458468	49463808	-1	protein_coding	121268	RHEBL1	3.29299e-06	-0.739692	15	10.56	1.30864e-14	rs10875914;rs12298884;rs3741619	141	12	49453468	49468808	15	3	604030	6.0439	7.5201e-10	RHEBL1
436	ENSG00000167553	IG	TUBA1C	12	49582519	49667114	1	protein_coding	84790	TUBA1C	0.840151	NA	2	2.088	2.01619e-08	rs11168951	141	12	49577519	49672114	148	23	604030	4.3388	7.1619e-06	TUBA1C
437	ENSG00000168228	IG	ZCCHC4	4	25314407	25372005	1	protein_coding	29063	ZCCHC4	3.21958e-05	0.118697	4	7.197	NA	rs34811474	60	4	25309407	25377005	197	17	604030	4.5181	3.1203e-06	ZCCHC4
438	ENSG00000168237	IG	GLYCTK	3	52321105	52329272	1	protein_coding	132158	GLYCTK	1.36483e-06	-0.331397	2	7.244	3.61053e-05	rs12486554	49	3	52316105	52334272	28	6	604030	2.8551	0.002151	GLYCTK
439	ENSG00000168268	IG	NT5DC2	3	52558386	52569070	-1	protein_coding	64943	NT5DC2	0.00460887	NA	33	15.49	9.34078e-11	rs6778735;rs9879090;rs12486554	49	3	52553386	52574070	38	5	604030	6.2592	1.9347e-10	NT5DC2
440	ENSG00000168273	IG	SMIM4	3	52568029	52613253	1	protein_coding	440957	SMIM4	NA	-0.0074017	92	18.58	9.34078e-11	rs6778735;rs12486554;rs9879090	49	3	52563029	52618253	95	7	604030	6.1781	3.2441e-10	SMIM4
441	ENSG00000168488	IG	ATXN2L	16	28834356	28848558	1	protein_coding	11273	ATXN2L	0.99995	NA	56	10.05	1.93371e-20	rs12928404;rs2726031;rs11639897;rs28472312;rs62037422	168	16	28829356	28853558	34	3	604030	7.144	4.5342e-13	ATXN2L
442	ENSG00000168517	IG	HEXIM2	17	43238067	43247407	1	protein_coding	124790	HEXIM2	0.368237	-0.798107	12	9.347	1.8374e-09	rs12946454;rs7405472	179	17	43233067	43252407	19	5	604030	5.8773	2.0848e-09	HEXIM2
443	ENSG00000168702	IG	LRP1B	2	140988992	142889270	-1	protein_coding	53353	LRP1B	0.999999	-0.165251	94	20.4	3.39429e-08	rs11679837;rs4662468	29	2	140983992	142894270	7222	228	604030	5.8798	2.0541e-09	LRP1B
444	ENSG00000168769	IG	TET2	4	106067032	106200973	1	protein_coding	54790	TET2	7.05368e-26	-0.493869	82	15.65	2.44111e-17	rs4698932;rs57692580;rs2903385;rs2647230	64	4	106062032	106205973	264	21	604030	7.5779	1.7565e-14	TET2
445	ENSG00000168917	IG	SLC35G2	3	136537489	136574734	1	protein_coding	80723	SLC35G2	0.0663953	-0.300343	8	16.5	5.16061e-11	rs9810051	54	3	136532489	136579734	110	5	604030	2.8879	0.0019391	SLC35G2
446	ENSG00000168993	IG	CPLX1	4	778745	819986	-1	protein_coding	10815	CPLX1	0.79579	NA	8	6.063	1.46888e-05	rs75751670	57	4	773745	824986	216	25	604030	2.7072	0.0033927	CPLX1
447	ENSG00000169682	IG	SPNS1	16	28985542	28995869	1	protein_coding	83985	SPNS1	NA	-0.263577	17	13.34	1.02025e-10	rs11639897;rs62037422	168	16	28980542	29000869	17	4	604030	6.8532	3.6114e-12	SPNS1
448	ENSG00000170142	IG	UBE2E1	3	23847394	23932807	1	protein_coding	7324	UBE2E1	0.872958	-0.352973	54	21.4	5.19759e-13	rs9851068;rs11129127;rs9857442;rs7631394;rs9755750	47	3	23842394	23937807	186	22	604030	5.514	1.7541e-08	UBE2E1
449	ENSG00000170289	IG	CNGB3	8	87566205	87755903	-1	protein_coding	54714	CNGB3	8.86464e-11	0.890411	3	12.99	NA	rs11781016	114	8	87561205	87760903	525	39	604030	3.0054	0.001326	CNGB3
450	ENSG00000170445	IG	HARS	5	140052758	140071609	-1	protein_coding	3035	HARS	0.000736051	-1.34214	31	15.16	2.12956e-09	rs3776130	79	5	140047758	140076609	41	5	604030	6.0081	9.3875e-10	HARS
451	ENSG00000170458	IG	CD14	5	140011313	140013286	-1	protein_coding	929	CD14	6.68637e-05	0.811868	8	8.411	3.71346e-07	rs3776130	79	5	140006313	140018286	30	5	604030	4.753	1.0021e-06	CD14
452	ENSG00000170500	IG	LONRF2	2	100889753	100939195	-1	protein_coding	164832	LONRF2	0.851045	4.70928	183	13.66	4.64438e-11	rs4622752;rs34795510;rs71413877;rs7606277	25	2	100884753	100944195	200	11	604030	6.1334	4.3001e-10	LONRF2
453	ENSG00000170837	IG	GPR27	3	71803201	71805647	1	protein_coding	2850	GPR27	0.598851	-0.467784	5	6.712	2.54129e-08	rs114113354	50	3	71798201	71810647	28	8	604030	5.032	2.427e-07	GPR27
454	ENSG00000170921	IG	TANC2	17	61086917	61505060	1	protein_coding	26115	TANC2	1	-1.84571	116	15.67	5.26781e-10	rs72845220	183	17	61081917	61510060	574	21	604030	4.3285	7.5071e-06	TANC2
455	ENSG00000171045	IG	TSNARE1	8	143293441	143484601	-1	protein_coding	203062	TSNARE1	3.60235e-07	NA	81	14.3	2.46187e-10	rs13262595;rs4976976	118	8	143288441	143489601	695	33	604030	4.5958	2.1552e-06	TSNARE1
456	ENSG00000171385	IG	KCND3	1	112313284	112531777	-1	protein_coding	3752	KCND3	0.803753	-0.605991	9	10.03	5.29285e-11	rs197422;rs12033257	14	1	112308284	112536777	623	70	604030	3.5512	0.00019177	KCND3
457	ENSG00000171456	IG	ASXL1	20	30946155	31027122	1	protein_coding	171023	ASXL1	1.3737e-18	-0.102033	104	14.34	1.67953e-09	rs6141641;rs6121365;rs17356521	193	20	30941155	31032122	108	6	604030	5.9715	1.1753e-09	ASXL1
458	ENSG00000171790	IG	SLFNL1	1	41481269	41488909	-1	protein_coding	200172	SLFNL1	0.000108969	1.55493	11	7.028	1.16885e-09	rs1140227;rs12025777	4	1	41476269	41493909	50	9	604030	4.9614	3.4991e-07	SLFNL1
459	ENSG00000171793	IG	CTPS1	1	41445007	41478235	1	protein_coding	1503	CTPS1	0.932192	-0.530068	20	9.929	1.4812e-09	rs12025777;rs1140227	4	1	41440007	41483235	105	18	604030	5.4183	3.0081e-08	CTPS1
460	ENSG00000171953	IG	ATPAF2	17	17880723	17942523	-1	protein_coding	91647	ATPAF2	0.00143054	-0.70191	11	6.462	1.98894e-06	rs4925114	176	17	17875723	17947523	92	6	604030	4.4816	3.7042e-06	ATPAF2
461	ENSG00000171962	IG	LRRC48	17	17876127	17920203	1	protein_coding	83450	LRRC48	6.08743e-06	0.121792	12	10.93	3.25245e-06	rs4925114	176	17	17871127	17925203	81	7	604030	4.4566	4.1642e-06	LRRC48
462	ENSG00000172037	IG	LAMB2	3	49158547	49170551	-1	protein_coding	3913	LAMB2	7.45007e-11	-0.451082	8	24.3	2.83514e-10	rs2099526;rs56306491;rs7631574;rs6774721;rs11716948	48	3	49153547	49175551	13	5	604030	6.3877	8.4216e-11	LAMB2
463	ENSG00000172046	IG	USP19	3	49145479	49158371	-1	protein_coding	10869	USP19	0.999992	-0.429633	9	24.3	2.83514e-10	rs56306491;rs7631574;rs2099526;rs6774721	48	3	49140479	49163371	15	4	604030	5.6008	1.0668e-08	USP19
464	ENSG00000172053	IG	QARS	3	49133365	49142553	-1	protein_coding	5859	QARS	8.7897e-08	-0.634756	10	15.6	4.62869e-11	rs56306491;rs7631574;rs2099526;rs6774721	48	3	49128365	49147553	16	4	604030	5.7856	3.6125e-09	QARS
465	ENSG00000172208	IG	OR4X2	11	48266608	48267622	1	protein_coding	119764	OR4X2	1.10989e-08	0.281681	1	9.332	2.24688e-05	rs17790804	133	11	48261608	48272622	32	4	604030	1.9572	0.02516	OR4X2
466	ENSG00000172247	IG	C1QTNF4	11	47611216	47616211	-1	protein_coding	114900	C1QTNF4	0.679081	NA	16	14.52	7.40689e-13	rs4752856;rs17790804	133	11	47606216	47621211	21	9	604030	6.8922	2.7461e-12	C1QTNF4
467	ENSG00000172260	IG	NEGR1	1	71861623	72748417	-1	protein_coding	257194	NEGR1	0.951349	-1.71358	287	19.35	2.93127e-20	rs12128707;rs1486094;rs4348675;rs56062633;rs17589603;rs1870676;rs1841497;rs2815753;rs78095791	9	1	71856623	72753417	1582	75	604030	7.6933	7.1674e-15	NEGR1
468	ENSG00000172346	IG	CSDC2	22	41956767	41973745	1	protein_coding	27254	CSDC2	0.0798035	0.319356	1	1.529	4.9006e-11	rs78404259	198	22	41951767	41978745	39	4	604030	3.0411	0.0011785	CSDC2
469	ENSG00000172733	IG	PURG	8	30853321	30891231	-1	protein_coding	29942	PURG	0.934741	NA	32	15.16	2.5065e-08	rs11782543	112	8	30848321	30896231	57	9	604030	5.4874	2.0396e-08	PURG
470	ENSG00000172992	IG	DCAKD	17	43100708	43138473	-1	protein_coding	79877	DCAKD	0.0293861	0.848595	18	10.72	3.65866e-08	rs11871043	179	17	43095708	43143473	125	14	604030	4.8643	5.7438e-07	DCAKD
471	ENSG00000173093	IG	CCDC63	12	111284573	111345339	1	protein_coding	160762	CCDC63	4.48038e-10	0.140066	1	1.762	1.00742e-06	rs59574270	147	12	111279573	111350339	149	17	604030	1.3169	0.093944	CCDC63
472	ENSG00000173402	IG	DAG1	3	49506146	49573048	1	protein_coding	1605	DAG1	0.940922	-0.838742	124	19.42	2.50519e-25	rs2099526;rs6784820;rs1800668;rs6774721;rs56306491	48	3	49501146	49578048	111	10	604030	6.1094	5e-10	DAG1
473	ENSG00000173421	IG	CCDC36	3	49235861	49295537	1	protein_coding	339834	CCDC36	0.509349	-0.452713	70	13.86	2.6791e-11	rs56306491;rs2099526;rs6774721;rs11716948;rs6784820	48	3	49230861	49300537	81	9	604030	7.2495	2.0922e-13	CCDC36
474	ENSG00000173531	IG	MST1	3	49721380	49726934	-1	protein_coding	4485	MST1	1.72736e-10	0.158165	19	21	1.67483e-29	rs1800668;rs7628207;rs6784820;rs56306491;rs34522271;rs2352974	48	3	49716380	49731934	11	3	604030	6.1094	5e-10	MST1
475	ENSG00000173540	IG	GMPPB	3	49754277	49761384	-1	protein_coding	29925	GMPPB	8.24536e-05	-0.659554	36	22.7	1.67589e-29	rs2352974;rs7628207;rs34522271;rs6774721;rs56306491	48	3	49749277	49766384	21	4	604030	6.8717	3.1724e-12	GMPPB
476	ENSG00000174151	IG	CYB561D1	1	110036674	110045554	1	protein_coding	284613	CYB561D1	0.0158304	-0.395994	24	17.77	1.26812e-12	rs407102;rs569670;rs3738772;rs464218	13	1	110031674	110050554	25	4	604030	6.9557	1.7537e-12	CYB561D1
477	ENSG00000174437	IG	ATP2A2	12	110718561	110788898	1	protein_coding	488	ATP2A2	0.998231	NA	33	15.84	8.70376e-10	rs59574270;rs12313068	147	12	110713561	110793898	85	16	604030	5.6018	1.0606e-08	ATP2A2
478	ENSG00000174456	IG	C12orf76	12	110465872	110511491	-1	protein_coding	400073	C12orf76	0.000101301	-0.549718	33	11.93	2.78838e-09	rs12313068;rs59574270	147	12	110460872	110516491	115	18	604030	5.3574	4.222e-08	C12orf76
479	ENSG00000174564	IG	IL20RB	3	136665072	136729927	1	protein_coding	53833	IL20RB	0.000354183	0.165775	3	5.291	3.1574e-07	rs9810051;rs28370972	54	3	136660072	136734927	52	9	604030	3.534	0.00020465	IL20RB
480	ENSG00000174579	IG	MSL2	3	135867764	135916083	-1	protein_coding	55167	MSL2	0.889664	-1.74205	23	19.3	1.70422e-10	rs9810051;rs9854328	54	3	135862764	135921083	52	11	604030	6.1912	2.9857e-10	MSL2
481	ENSG00000174721	IG	FGFBP3	10	93666346	93669240	-1	protein_coding	143282	FGFBP3	0.00171217	-0.157614	3	3.774	1.93761e-08	rs2995546;rs11186753	128	10	93661346	93674240	23	5	604030	2.6271	0.0043059	FGFBP3
482	ENSG00000174738	IG	NR1D2	3	23986751	24022109	1	protein_coding	9975	NR1D2	0.631422	-1.30223	51	15.47	3.09863e-13	rs11129127;rs9755750;rs9857442;rs7631394	47	3	23981751	24027109	110	13	604030	5.9427	1.4022e-09	NR1D2
483	ENSG00000174748	IG	RPL15	3	23958036	23965183	1	protein_coding	6138	RPL15	0.956294	-0.594936	23	8.775	7.77043e-16	rs9857442;rs11129127;rs9755750;rs7631394	47	3	23953036	23970183	24	6	604030	7.7115	6.2172e-15	RPL15
484	ENSG00000175161	IG	CADM2	3	85008132	86123579	1	protein_coding	253559	CADM2	0.984669	0.117806	23	18.33	1.90211e-08	rs1248857	51	3	85003132	86128579	2715	50	604030	6.3098	1.3969e-10	CADM2
485	ENSG00000175175	IG	PPM1E	17	56833230	57058983	1	protein_coding	22843	PPM1E	0.973417	-0.284148	100	17.25	2.66664e-08	rs56297715	182	17	56828230	57063983	322	17	604030	4.8203	7.1671e-07	PPM1E
486	ENSG00000175182	IG	FAM131A	3	184053714	184064063	1	protein_coding	131408	FAM131A	0.0313284	-0.228806	8	16.67	3.6878e-08	rs73189617	56	3	184048714	184069063	49	15	604030	4.5811	2.3131e-06	FAM131A
487	ENSG00000175213	IG	ZNF408	11	46722368	46727462	1	protein_coding	79797	ZNF408	7.89161e-06	-0.0780348	5	5.014	6.04056e-11	rs3136469	133	11	46717368	46732462	20	3	604030	4.3919	5.617e-06	ZNF408
488	ENSG00000175216	IG	CKAP5	11	46764598	46867847	-1	protein_coding	9793	CKAP5	1	-0.360017	57	17.7	3.08057e-11	rs3136469	133	11	46759598	46872847	127	12	604030	5.8034	3.2497e-09	CKAP5
489	ENSG00000175220	IG	ARHGAP1	11	46698630	46722165	-1	protein_coding	392	ARHGAP1	0.185565	-0.389142	4	4.523	6.04056e-11	rs3136469	133	11	46693630	46727165	30	6	604030	4.6217	1.9027e-06	ARHGAP1
490	ENSG00000175224	IG	ATG13	11	46638826	46696368	1	protein_coding	9776	ATG13	0.984297	-0.658639	3	4.523	9.63526e-11	rs3136469	133	11	46633826	46701368	51	6	604030	4.8449	6.3335e-07	ATG13
491	ENSG00000175604	IG	RP11-276H1.3	16	12180603	12184159	-1	protein_coding	NA	NA	NA	NA	5	2.448	1.77871e-09	rs68135515	165	16	12175603	12189159	56	7	604030	4.4287	4.7396e-06	RP11-276H1.3
492	ENSG00000175662	IG	TOM1L2	17	17746828	17875736	-1	protein_coding	146691	TOM1L2	0.414476	-0.0316627	138	17.34	1.14452e-06	rs4925114	176	17	17741828	17880736	190	7	604030	4.4576	4.1445e-06	TOM1L2
493	ENSG00000176020	IG	AMIGO3	3	49754267	49761349	-1	protein_coding	386724	AMIGO3	7.50516e-06	NA	36	22.7	1.67589e-29	rs2352974;rs7628207;rs34522271;rs6774721;rs56306491	48	3	49749267	49766349	21	4	604030	6.8717	3.1724e-12	AMIGO3
494	ENSG00000176046	IG	NUPR1	16	28548606	28550495	-1	protein_coding	26471	NUPR1	0.00754109	0.514991	27	14.97	1.89605e-17	rs12928404;rs2726031;rs56354901;rs149278	168	16	28543606	28555495	14	4	604030	5.5872	1.1539e-08	NUPR1
495	ENSG00000176087	IG	SLC35A4	5	139944041	139948688	1	protein_coding	113829	SLC35A4	0.000744269	-0.475951	2	9.529	1.95064e-07	rs4150196	79	5	139939041	139953688	18	5	604030	2.7595	0.0028943	SLC35A4
496	ENSG00000176095	IG	IP6K1	3	49761727	49823975	-1	protein_coding	9807	IP6K1	0.23518	-2.10343	120	22.4	9.73913e-30	rs7628207;rs34522271;rs2352974;rs73077175;rs56306491;rs6774721	48	3	49756727	49828975	105	10	604030	6.1094	5e-10	IP6K1
497	ENSG00000176160	IG	HSF5	17	56497528	56565745	-1	protein_coding	124535	HSF5	0.74154	-1.11638	20	19.54	8.71293e-08	rs56297715	182	17	56492528	56570745	89	11	604030	4.0601	2.4525e-05	HSF5
498	ENSG00000176476	IG	CCDC101	16	28565236	28603111	1	protein_coding	112869	CCDC101	0.867208	-0.543805	76	25	1.88507e-17	rs12928404;rs2726031;rs56354901;rs149278	168	16	28560236	28608111	80	10	604030	6.1094	5e-10	CCDC101
499	ENSG00000176540	IG	OR4C5	11	48387037	48388017	-1	protein_coding	79346	OR4C5	0.0165677	NA	1	9.86	4.58259e-05	rs17790804	133	11	48382037	48393017	18	5	604030	4.2711	9.7242e-06	OR4C5
500	ENSG00000176555	IG	OR4S1	11	48327775	48328704	1	protein_coding	256148	OR4S1	0.00461719	0.795798	2	4.875	3.11408e-05	rs17790804	133	11	48322775	48333704	35	6	604030	2.6448	0.0040866	OR4S1
501	ENSG00000176623	IG	RMDN1	8	87480486	87526586	-1	protein_coding	51115	RMDN1	8.90571e-07	1.16539	33	10.68	1.97073e-08	rs11781016	114	8	87475486	87531586	158	12	604030	4.1009	2.058e-05	RMDN1
502	ENSG00000176953	IG	NFATC2IP	16	28962128	28978418	1	protein_coding	84901	NFATC2IP	0.00232735	-0.714147	23	13.14	2.88239e-11	rs11639897;rs28472312;rs62037422	168	16	28957128	28983418	23	4	604030	6.0698	6.4032e-10	NFATC2IP
503	ENSG00000177096	IG	FAM109B	22	42470255	42475445	1	protein_coding	150368	FAM109B	0.000109677	0.439359	6	18.26	5.90934e-12	rs5751191;rs6002655;rs62236533	198	22	42465255	42480445	32	4	604030	3.9025	4.7608e-05	FAM109B
504	ENSG00000177352	IG	CCDC71	3	49199968	49203754	-1	protein_coding	64925	CCDC71	0.0169896	NA	11	15.13	8.66361e-11	rs56306491;rs2099526	48	3	49194968	49208754	14	4	604030	6.326	1.2576e-10	CCDC71
505	ENSG00000177455	IG	CD19	16	28943260	28950667	1	protein_coding	930	CD19	0.853622	-0.388221	13	10.87	1.30719e-12	rs12928404;rs11639897;rs28472312;rs62037422	168	16	28938260	28955667	8	3	604030	7.5255	2.6257e-14	CD19
[truncated: 318 more rows]

## Sheet: Supplementary Table 06
Table S6.The significant candidate pleiotropic genes identified between MAGMA and ones annotated by CPASSOC
[truncated: 1,680 more rows]

## Sheet: Supplementary Table 07
Table S11.The expression of the significant genes based on the TWAS
[truncated: 1,038 more rows]

[truncated: 5 more sheets: Supplementary Table 08, Supplementary Table 09, Supplementary Table 10, Supplementary Table 11, Supplementary Table 12]
